# Supplementary material for: A polymeric hydrogel electrocatalyst for direct water oxidation
Source: Nat Commun. 2023 Feb 13;14:818. doi: 10.1038/s41467-023-36532-x (PMC9925792; doi:10.1038/s41467-023-36532-x)
Supplement: Supplementary file 5 — Source Data [file 41467_2023_36532_MOESM5_ESM.xlsx]

## Sheet: Figure 1b
	U=0V	U-1.23V	U=1.48V
*	0	0	0
*OH	1.176	-0.054	-0.304
*O	2.656	0.196	-0.304
*OOH	3.711	0.021	-0.729
O2	4.92	0	-1

## Sheet: Figure 2d
	PAA		PANa		CC-PANa
750.065	36.7077	750.186	88.283	750.065	95.2673
750.186	36.7104	750.668	88.2796	750.186	95.2743
750.306	36.7158	751.15	88.2724	750.306	95.2767
750.427	36.7195	751.632	88.2645	750.427	95.2735
750.547	36.7173	752.114	88.2587	750.547	95.265
750.668	36.7068	752.596	88.2574	750.668	95.253
750.788	36.6875	753.078	88.2616	750.788	95.2409
750.909	36.6611	753.56	88.2704	750.909	95.2325
751.029	36.6304	754.043	88.2819	751.029	95.2311
751.15	36.5985	754.525	88.2933	751.15	95.2384
751.27	36.5674	755.007	88.3025	751.27	95.2532
751.391	36.5371	755.489	88.308	751.391	95.2719
751.511	36.5064	755.971	88.3101	751.511	95.2889
751.632	36.4731	756.453	88.31	751.632	95.2989
751.752	36.4357	756.935	88.3095	751.752	95.2985
751.873	36.394	757.417	88.3102	751.873	95.2874
751.994	36.3501	757.899	88.3132	751.994	95.269
752.114	36.3076	758.382	88.3183	752.114	95.2488
752.235	36.2706	758.864	88.3248	752.235	95.233
752.355	36.2423	759.346	88.3317	752.355	95.2263
752.476	36.2243	759.828	88.338	752.476	95.2301
752.596	36.2156	760.31	88.3431	752.596	95.2427
752.717	36.2134	760.792	88.347	752.717	95.2603
752.837	36.2139	761.274	88.35	752.837	95.2782
752.958	36.2134	761.756	88.3524	752.958	95.2931
753.078	36.2094	762.239	88.3543	753.078	95.3033
753.199	36.2011	762.721	88.3559	753.199	95.3093
753.319	36.1891	763.203	88.357	753.319	95.3132
753.44	36.1751	763.685	88.3576	753.44	95.3169
753.56	36.1611	764.167	88.3579	753.56	95.3216
753.681	36.1484	764.649	88.3584	753.681	95.3277
753.802	36.1377	765.131	88.3597	753.802	95.3344
753.922	36.1284	765.614	88.3627	753.922	95.3405
754.043	36.1193	766.096	88.3678	754.043	95.3442
754.163	36.1086	766.578	88.3754	754.163	95.3436
754.284	36.0949	767.06	88.3855	754.284	95.3362
754.404	36.077	767.542	88.3976	754.404	95.3186
754.525	36.0544	768.024	88.4112	754.525	95.2878
754.645	36.0272	768.506	88.4258	754.645	95.2414
754.766	35.9956	768.988	88.4405	754.766	95.1797
754.886	35.9597	769.471	88.4548	754.886	95.1064
755.007	35.9196	769.953	88.4681	755.007	95.0286
755.127	35.875	770.435	88.4799	755.127	94.9567
755.248	35.8261	770.917	88.4897	755.248	94.901
755.368	35.774	771.399	88.4972	755.368	94.8703
755.489	35.7214	771.881	88.5021	755.489	94.8691
755.609	35.6725	772.363	88.5049	755.609	94.8967
755.73	35.6324	772.845	88.5065	755.73	94.948
755.851	35.6059	773.327	88.508	755.851	95.015
755.971	35.5958	773.81	88.5111	755.971	95.0891
756.092	35.602	774.292	88.5171	756.092	95.1634
756.212	35.6205	774.774	88.5266	756.212	95.2337
756.333	35.6447	775.256	88.5393	756.333	95.2988
756.453	35.6668	775.738	88.5541	756.453	95.3586
756.574	35.6802	776.22	88.5691	756.574	95.4136
756.694	35.6813	776.702	88.5824	756.694	95.4626
756.815	35.6705	777.184	88.5926	756.815	95.5027
756.935	35.6515	777.667	88.5992	756.935	95.5294
757.056	35.63	778.149	88.6028	757.056	95.5375
757.176	35.6109	778.631	88.605	757.176	95.523
757.297	35.5969	779.113	88.6076	757.297	95.4846
757.417	35.5876	779.595	88.6123	757.417	95.4244
757.538	35.5803	780.077	88.62	757.538	95.3486
757.658	35.5712	780.559	88.6308	757.658	95.2664
757.779	35.5577	781.041	88.6441	757.779	95.1888
757.899	35.5393	781.524	88.6594	757.899	95.1265
758.02	35.5177	782.006	88.6757	758.02	95.0876
758.141	35.4956	782.488	88.6926	758.141	95.0765
758.261	35.4752	782.97	88.7095	758.261	95.0926
758.382	35.4567	783.452	88.7261	758.382	95.1306
758.502	35.4382	783.934	88.742	758.502	95.182
758.623	35.4159	784.416	88.7564	758.623	95.2366
758.743	35.3865	784.898	88.769	758.743	95.2848
758.864	35.3486	785.381	88.7797	758.864	95.3191
758.984	35.3038	785.863	88.789	758.984	95.3356
759.105	35.2568	786.345	88.7983	759.105	95.3343
759.225	35.2135	786.827	88.8089	759.225	95.3186
759.346	35.1798	787.309	88.8223	759.346	95.2943
759.466	35.1591	787.791	88.8395	759.466	95.2687
759.587	35.1519	788.273	88.8604	759.587	95.2487
759.707	35.1556	788.755	88.8844	759.707	95.2396
759.828	35.1656	789.237	88.9101	759.828	95.244
759.948	35.1772	789.72	88.9362	759.948	95.2613
760.069	35.1862	790.202	88.9619	760.069	95.2872
760.19	35.19	790.684	88.9868	760.19	95.315
760.31	35.1872	791.166	89.0112	760.31	95.3372
760.431	35.1774	791.648	89.0356	760.431	95.3469
760.551	35.1602	792.13	89.0609	760.551	95.3403
760.672	35.1359	792.612	89.0873	760.672	95.3176
760.792	35.1047	793.095	89.1148	760.792	95.2828
760.913	35.0681	793.577	89.1427	760.913	95.2425
761.033	35.0284	794.059	89.1703	761.033	95.2039
761.154	34.9889	794.541	89.1969	761.154	95.1725
761.274	34.9533	795.023	89.2217	761.274	95.1504
761.395	34.9246	795.505	89.2446	761.395	95.1367
761.515	34.9048	795.987	89.266	761.515	95.128
761.636	34.8937	796.469	89.2867	761.636	95.1202
761.756	34.8895	796.952	89.308	761.756	95.1108
761.877	34.8893	797.434	89.3307	761.877	95.0993
761.998	34.8893	797.916	89.3555	761.998	95.0873
762.118	34.8861	798.398	89.3822	762.118	95.0778
762.239	34.8769	798.88	89.4099	762.239	95.0732
762.359	34.8603	799.362	89.437	762.359	95.0747
762.48	34.8361	799.844	89.4619	762.48	95.0816
762.6	34.8056	800.326	89.4834	762.6	95.0924
762.721	34.7714	800.808	89.501	762.721	95.1053
762.841	34.7368	801.291	89.5156	762.841	95.1196
762.962	34.7051	801.773	89.5288	762.962	95.1358
763.082	34.6793	802.255	89.5426	763.082	95.1548
763.203	34.6608	802.737	89.5588	763.203	95.1772
763.323	34.6498	803.219	89.5781	763.323	95.2022
763.444	34.6446	803.701	89.6005	763.444	95.2271
763.564	34.6429	804.183	89.6251	763.564	95.2481
763.685	34.6421	804.665	89.6505	763.685	95.2614
763.806	34.6401	805.148	89.6755	763.806	95.2648
763.926	34.636	805.63	89.6994	763.926	95.2589
764.047	34.6299	806.112	89.7222	764.047	95.2469
764.167	34.6226	806.594	89.7439	764.167	95.2334
764.288	34.6148	807.076	89.7651	764.288	95.2226
764.408	34.6066	807.558	89.7857	764.408	95.2166
764.529	34.5974	808.04	89.8058	764.529	95.2146
764.649	34.5862	808.523	89.8251	764.649	95.2131
764.77	34.5716	809.005	89.8435	764.77	95.2073
764.89	34.5526	809.487	89.861	764.89	95.1933
765.011	34.529	809.969	89.8779	765.011	95.1698
765.131	34.5011	810.451	89.8944	765.131	95.139
765.252	34.4701	810.933	89.9106	765.252	95.1064
765.372	34.4374	811.415	89.9262	765.372	95.0782
765.493	34.4053	811.897	89.9406	765.493	95.0606
765.614	34.3756	812.38	89.9532	765.614	95.0563
765.734	34.3502	812.862	89.9637	765.734	95.0648
765.855	34.3303	813.344	89.9722	765.855	95.0816
765.975	34.3159	813.826	89.9794	765.975	95.1004
766.096	34.3059	814.308	89.9865	766.096	95.1149
766.216	34.2978	814.79	89.9948	766.216	95.1207
766.337	34.2889	815.272	90.005	766.337	95.1169
766.457	34.2769	815.754	90.0175	766.457	95.1061
766.578	34.261	816.236	90.0321	766.578	95.0931
766.698	34.2426	816.719	90.0481	766.698	95.0838
766.819	34.2249	817.201	90.0646	766.819	95.0827
766.939	34.212	817.683	90.0809	766.939	95.0919
767.06	34.2069	818.165	90.0963	767.06	95.1107
767.18	34.2107	818.647	90.1106	767.18	95.1357
767.301	34.2212	819.129	90.1239	767.301	95.162
767.422	34.2337	819.611	90.1362	767.422	95.185
767.542	34.2425	820.093	90.1479	767.542	95.2012
767.663	34.2423	820.576	90.1592	767.663	95.2095
767.783	34.2302	821.058	90.1701	767.783	95.2106
767.904	34.2064	821.54	90.1806	767.904	95.2073
768.024	34.1737	822.022	90.1902	768.024	95.2035
768.145	34.1359	822.504	90.1986	768.145	95.2029
768.265	34.0969	822.986	90.2057	768.265	95.2086
768.386	34.0591	823.468	90.2116	768.386	95.2223
768.506	34.0231	823.951	90.2168	768.506	95.2442
768.627	33.9886	824.433	90.2223	768.627	95.2728
768.747	33.9549	824.915	90.2292	768.747	95.3055
768.868	33.922	825.397	90.2379	768.868	95.3387
768.988	33.8909	825.879	90.2485	768.988	95.3687
769.109	33.8634	826.361	90.2598	769.109	95.3924
769.229	33.8406	826.843	90.2703	769.229	95.4078
769.35	33.8229	827.325	90.2779	769.35	95.4138
769.471	33.8093	827.808	90.2814	769.471	95.4108
769.591	33.7977	828.29	90.2807	769.591	95.3998
769.712	33.7857	828.772	90.2767	769.712	95.3824
769.832	33.7718	829.254	90.2717	769.832	95.3603
769.953	33.7557	829.736	90.268	769.953	95.335
770.073	33.7383	830.218	90.2674	770.073	95.3087
770.194	33.7212	830.7	90.2706	770.194	95.2835
770.314	33.7055	831.182	90.2768	770.314	95.2621
770.435	33.6918	831.664	90.2845	770.435	95.2468
770.555	33.6794	832.147	90.2916	770.555	95.2393
770.676	33.6667	832.629	90.2965	770.676	95.2392
770.796	33.6521	833.111	90.2981	770.796	95.2442
770.917	33.6346	833.593	90.2964	770.917	95.2499
771.037	33.614	834.075	90.2918	771.037	95.2511
771.158	33.5907	834.557	90.2847	771.158	95.2435
771.278	33.5657	835.039	90.2755	771.278	95.2252
771.399	33.5393	835.521	90.2641	771.399	95.1985
771.519	33.5114	836.004	90.2505	771.519	95.169
771.64	33.481	836.486	90.2346	771.64	95.145
771.761	33.4471	836.968	90.217	771.761	95.1347
771.881	33.4089	837.45	90.1986	771.881	95.1438
772.002	33.3673	837.932	90.1805	772.002	95.1733
772.122	33.3242	838.414	90.1636	772.122	95.2192
772.243	33.283	838.896	90.1485	772.243	95.2729
772.363	33.2477	839.379	90.1353	772.363	95.3242
772.484	33.2214	839.861	90.1237	772.484	95.363
772.604	33.2062	840.343	90.1136	772.604	95.3828
772.725	33.2016	840.825	90.1047	772.725	95.3813
772.845	33.2053	841.307	90.0969	772.845	95.3606
772.966	33.2134	841.789	90.0904	772.966	95.3264
773.086	33.2215	842.271	90.0844	773.086	95.2857
773.207	33.2261	842.753	90.0782	773.207	95.2454
773.327	33.2253	843.236	90.0701	773.327	95.2108
773.448	33.2189	843.718	90.0588	773.448	95.1853
773.569	33.208	844.2	90.0431	773.569	95.1704
773.689	33.1945	844.682	90.0231	773.689	95.1659
773.81	33.1795	845.164	89.9996	773.81	95.1706
773.93	33.1635	845.646	89.9749	773.93	95.1825
774.051	33.1457	846.128	89.9513	774.051	95.1993
774.171	33.1254	846.61	89.9311	774.171	95.2181
774.292	33.102	847.092	89.9158	774.292	95.2363
774.412	33.0761	847.575	89.9058	774.412	95.2515
774.533	33.0494	848.057	89.9006	774.533	95.2625
774.653	33.0243	848.539	89.8991	774.653	95.2697
774.774	33.0027	849.021	89.9001	774.774	95.2747
774.894	32.9857	849.503	89.903	774.894	95.28
775.015	32.9723	849.985	89.9074	775.015	95.288
775.135	32.9608	850.467	89.9136	775.135	95.3002
775.256	32.9485	850.949	89.9219	775.256	95.3163
775.376	32.9333	851.432	89.9326	775.376	95.3338
775.497	32.9144	851.914	89.946	775.497	95.3493
775.618	32.8916	852.396	89.9618	775.618	95.3587
775.738	32.8656	852.878	89.9798	775.738	95.359
775.859	32.8368	853.36	89.9994	775.859	95.3488
775.979	32.8051	853.842	90.0198	775.979	95.329
776.1	32.7695	854.324	90.0407	776.1	95.3022
776.22	32.7297	854.807	90.0617	776.22	95.2718
776.341	32.6861	855.289	90.0827	776.341	95.2409
776.461	32.6408	855.771	90.1038	776.461	95.2118
776.582	32.5975	856.253	90.1258	776.582	95.1854
776.702	32.5603	856.735	90.1494	776.702	95.1615
776.823	32.5325	857.217	90.1756	776.823	95.1399
776.943	32.5152	857.699	90.2051	776.943	95.1203
777.064	32.5068	858.181	90.2385	777.064	95.1034
777.184	32.5035	858.663	90.2759	777.184	95.0905
777.305	32.5006	859.146	90.3171	777.305	95.0829
777.426	32.4943	859.628	90.3616	777.426	95.0814
777.546	32.4826	860.11	90.4089	777.546	95.0858
777.667	32.4659	860.592	90.4589	777.667	95.0947
777.787	32.4462	861.074	90.5116	777.787	95.1055
777.908	32.4259	861.556	90.5673	777.908	95.1154
778.028	32.4066	862.038	90.6262	778.028	95.1222
778.149	32.3884	862.52	90.6882	778.149	95.1244
778.269	32.3702	863.003	90.7528	778.269	95.1222
778.39	32.3504	863.485	90.819	778.39	95.1171
778.51	32.3279	863.967	90.8857	778.51	95.1117
778.631	32.3028	864.449	90.9516	778.631	95.109
778.751	32.2762	864.931	91.0157	778.751	95.1119
778.872	32.2499	865.413	91.0774	778.872	95.1224
778.992	32.225	865.895	91.1371	778.992	95.1411
779.113	32.202	866.377	91.1952	779.113	95.1669
779.234	32.1799	866.86	91.2525	779.234	95.1972
779.354	32.1571	867.342	91.3098	779.354	95.228
779.475	32.1316	867.824	91.3676	779.475	95.2552
779.595	32.1022	868.306	91.4261	779.595	95.275
779.716	32.0684	868.788	91.4849	779.716	95.2852
779.836	32.0304	869.27	91.5437	779.836	95.2852
779.957	31.989	869.752	91.6018	779.957	95.2764
780.077	31.9453	870.234	91.6587	780.077	95.2613
780.198	31.9003	870.717	91.7138	780.198	95.2427
780.318	31.8554	871.199	91.7669	780.318	95.2229
780.439	31.8121	871.681	91.8174	780.439	95.2035
780.559	31.7724	872.163	91.8653	780.559	95.1848
780.68	31.738	872.645	91.9106	780.68	95.1673
780.8	31.71	873.127	91.9533	780.8	95.1513
780.921	31.6886	873.609	91.9938	780.921	95.1381
781.042	31.6729	874.091	92.0325	781.042	95.1292
781.162	31.6605	874.573	92.0701	781.162	95.1265
781.283	31.6488	875.056	92.1071	781.283	95.1314
781.403	31.6353	875.538	92.1436	781.403	95.144
781.524	31.6185	876.02	92.18	781.524	95.1631
781.644	31.5976	876.502	92.2158	781.644	95.1865
781.765	31.5733	876.984	92.2508	781.765	95.2114
781.885	31.5467	877.466	92.2847	781.885	95.2354
782.006	31.5191	877.948	92.3173	782.006	95.2563
782.126	31.4916	878.431	92.3486	782.126	95.2729
782.247	31.4649	878.913	92.3788	782.247	95.2846
782.367	31.4392	879.395	92.4078	782.367	95.2915
782.488	31.4143	879.877	92.4358	782.488	95.2941
782.608	31.3901	880.359	92.4625	782.608	95.2939
782.729	31.3663	880.841	92.4874	782.729	95.293
782.85	31.3429	881.323	92.5105	782.85	95.294
782.97	31.3197	881.805	92.5315	782.97	95.2994
783.091	31.2972	882.288	92.5508	783.091	95.3107
783.211	31.2756	882.77	92.5691	783.211	95.3273
783.332	31.2554	883.252	92.5871	783.332	95.3465
783.452	31.2365	883.734	92.6052	783.452	95.3642
783.573	31.2184	884.216	92.6236	783.573	95.3758
783.693	31.2	884.698	92.6419	783.693	95.3784
783.814	31.1794	885.18	92.6594	783.814	95.372
783.934	31.1547	885.662	92.6749	783.934	95.3594
784.055	31.1246	886.144	92.688	784.055	95.3455
784.175	31.0889	886.627	92.6983	784.175	95.3352
784.296	31.049	887.109	92.7059	784.296	95.3313
784.416	31.0078	887.591	92.7114	784.416	95.3327
784.537	30.9684	888.073	92.7155	784.537	95.3352
784.658	30.9337	888.555	92.7187	784.658	95.3324
784.778	30.9055	889.037	92.7213	784.778	95.3186
784.899	30.8835	889.519	92.7233	784.899	95.2908
785.019	30.8658	890.001	92.7248	785.019	95.2507
785.139	30.8494	890.484	92.7258	785.139	95.2035
785.26	30.8307	890.966	92.7267	785.26	95.1569
785.381	30.807	891.448	92.7279	785.381	95.1179
785.501	30.7765	891.93	92.73	785.501	95.0911
785.622	30.7383	892.412	92.7332	785.622	95.077
785.742	30.6932	892.894	92.7377	785.742	95.0728
785.863	30.6426	893.376	92.743	785.863	95.0735
785.983	30.5887	893.859	92.7487	785.983	95.0745
786.104	30.5344	894.341	92.7544	786.104	95.0727
786.224	30.4829	894.823	92.76	786.224	95.0677
786.345	30.4372	895.305	92.7654	786.345	95.0614
786.465	30.3996	895.787	92.7709	786.465	95.0573
786.586	30.3712	896.269	92.7769	786.586	95.0589
786.706	30.3515	896.751	92.7835	786.706	95.0688
786.827	30.3383	897.233	92.7907	786.827	95.0879
786.947	30.3284	897.716	92.7986	786.947	95.1155
787.068	30.3185	898.198	92.8071	787.068	95.1496
787.189	30.3065	898.68	92.8164	787.189	95.1872
787.309	30.2916	899.162	92.8268	787.309	95.2249
787.43	30.275	899.644	92.8388	787.43	95.259
787.55	30.2592	900.126	92.8527	787.55	95.2865
787.671	30.2468	900.608	92.8687	787.671	95.3051
787.791	30.2398	901.09	92.8866	787.791	95.314
787.912	30.2384	901.572	92.9058	787.912	95.3136
788.032	30.241	902.055	92.9253	788.032	95.306
788.153	30.2444	902.537	92.9444	788.153	95.2938
788.273	30.2448	903.019	92.9624	788.273	95.28
788.394	30.2387	903.501	92.9789	788.394	95.2673
788.514	30.224	903.983	92.9937	788.514	95.2575
788.635	30.2006	904.465	93.0065	788.635	95.2517
788.755	30.1701	904.947	93.0174	788.755	95.2503
788.876	30.1357	905.429	93.0263	788.876	95.2535
788.997	30.1008	905.912	93.0333	788.997	95.2614
789.117	30.0687	906.394	93.0391	789.117	95.2743
789.238	30.0411	906.876	93.0443	789.238	95.2921
789.358	30.0186	907.358	93.0501	789.358	95.3147
789.479	30.0003	907.84	93.0573	789.479	95.3412
789.599	29.9846	908.322	93.0663	789.599	95.3704
789.72	29.97	908.804	93.0772	789.72	95.4003
789.84	29.9557	909.287	93.0888	789.84	95.4288
789.961	29.9415	909.769	93.0997	789.961	95.4532
790.081	29.9281	910.251	93.1083	790.081	95.4711
790.202	29.9159	910.733	93.1136	790.202	95.4805
790.322	29.9049	911.215	93.1154	790.322	95.4804
790.443	29.8942	911.697	93.1145	790.443	95.4712
790.563	29.8827	912.179	93.1126	790.563	95.4554
790.684	29.8692	912.661	93.1116	790.684	95.4371
790.804	29.8538	913.144	93.113	790.804	95.4214
790.925	29.8378	913.626	93.1178	790.925	95.4129
791.045	29.8242	914.108	93.126	791.045	95.4148
791.166	29.8159	914.59	93.1368	791.166	95.4268
791.287	29.8152	915.072	93.1492	791.287	95.4455
791.407	29.8222	915.554	93.1622	791.407	95.4649
791.528	29.8341	916.036	93.1752	791.528	95.4783
791.648	29.8464	916.518	93.1878	791.648	95.4808
791.769	29.8534	917	93.2004	791.769	95.4706
791.889	29.8508	917.483	93.2129	791.889	95.4501
792.01	29.8363	917.965	93.2252	792.01	95.4251
792.13	29.8109	918.447	93.237	792.13	95.4027
792.251	29.7778	918.929	93.2476	792.251	95.3891
792.371	29.7415	919.411	93.2563	792.371	95.3877
792.492	29.7062	919.893	93.2629	792.492	95.3982
792.612	29.675	920.375	93.2673	792.612	95.4169
792.733	29.649	920.857	93.27	792.733	95.4388
792.854	29.6285	921.34	93.2714	792.854	95.4588
792.974	29.6133	921.822	93.272	792.974	95.4737
793.095	29.6032	922.304	93.2719	793.095	95.4827
793.215	29.599	922.786	93.271	793.215	95.4869
793.336	29.601	923.268	93.2689	793.336	95.4889
793.456	29.609	923.75	93.2656	793.456	95.4908
793.577	29.6214	924.232	93.261	793.577	95.4939
793.697	29.6354	924.715	93.2558	793.697	95.4984
793.818	29.6477	925.197	93.2506	793.818	95.5038
793.938	29.6554	925.679	93.2462	793.938	95.5092
794.059	29.6571	926.161	93.2432	794.059	95.5144
794.179	29.6537	926.643	93.2417	794.179	95.5198
794.3	29.6475	927.125	93.2413	794.3	95.5267
794.42	29.6422	927.607	93.2414	794.42	95.5364
794.541	29.6408	928.089	93.2416	794.541	95.5501
794.662	29.6452	928.572	93.2414	794.662	95.5683
794.782	29.6556	929.054	93.2408	794.782	95.59
794.903	29.6706	929.536	93.2399	794.903	95.6133
795.023	29.6881	930.018	93.2388	795.023	95.6351
795.144	29.7057	930.5	93.2378	795.144	95.6524
795.264	29.7218	930.982	93.2363	795.264	95.6623
795.385	29.7354	931.464	93.2341	795.385	95.6635
795.505	29.7461	931.946	93.2306	795.505	95.6561
795.626	29.7541	932.428	93.2258	795.626	95.642
795.746	29.7595	932.911	93.2197	795.746	95.6242
795.867	29.7624	933.393	93.2131	795.867	95.6062
795.987	29.7631	933.875	93.2068	795.987	95.5907
796.108	29.7623	934.357	93.2017	796.108	95.5792
796.228	29.7611	934.839	93.1982	796.228	95.5716
796.349	29.7607	935.321	93.1963	796.349	95.5668
796.47	29.7623	935.803	93.1952	796.47	95.5633
796.59	29.7668	936.285	93.1937	796.59	95.5605
796.711	29.7744	936.768	93.1906	796.711	95.5592
796.831	29.7849	937.25	93.1848	796.831	95.5612
796.952	29.7979	937.732	93.1755	796.952	95.5694
797.072	29.8132	938.214	93.1629	797.072	95.5859
797.193	29.831	938.696	93.1471	797.193	95.6115
797.313	29.852	939.178	93.129	797.313	95.6445
797.434	29.877	939.66	93.1091	797.434	95.6813
797.554	29.9064	940.143	93.088	797.554	95.7166
797.675	29.9398	940.625	93.0661	797.675	95.7448
797.795	29.9753	941.107	93.0434	797.795	95.7614
797.916	30.0104	941.589	93.0197	797.916	95.7641
798.036	30.0417	942.071	92.9951	798.036	95.7532
798.157	30.0666	942.553	92.9696	798.157	95.7321
798.278	30.0842	943.035	92.9434	798.278	95.7062
798.398	30.0955	943.517	92.9167	798.398	95.6823
798.519	30.1036	944	92.8899	798.519	95.6674
798.639	30.113	944.482	92.8635	798.639	95.6666
798.76	30.1281	944.964	92.8375	798.76	95.6826
798.88	30.1515	945.446	92.8121	798.88	95.7145
799.001	30.1832	945.928	92.7873	799.001	95.7578
799.121	30.22	946.41	92.763	799.121	95.8051
799.242	30.2565	946.892	92.7393	799.242	95.8485
799.362	30.2868	947.374	92.7162	799.362	95.8807
799.483	30.3065	947.856	92.6941	799.483	95.8975
799.603	30.3141	948.339	92.6737	799.603	95.8987
799.724	30.3118	948.821	92.6555	799.724	95.8876
799.844	30.3048	949.303	92.6402	799.844	95.8701
799.965	30.2998	949.785	92.6284	799.965	95.8525
800.085	30.3024	950.267	92.6203	800.085	95.8396
800.206	30.3159	950.749	92.6156	800.206	95.8337
800.327	30.34	951.231	92.6139	800.327	95.8345
800.447	30.3718	951.713	92.6142	800.447	95.8398
800.567	30.4072	952.196	92.616	800.567	95.8468
800.688	30.4426	952.678	92.6185	800.688	95.8535
800.809	30.4764	953.16	92.6218	800.809	95.8585
800.929	30.5093	953.642	92.626	800.929	95.8611
801.05	30.5438	954.124	92.632	801.05	95.8605
801.17	30.5826	954.606	92.6405	801.17	95.8554
801.291	30.6269	955.088	92.6524	801.291	95.8438
801.411	30.6755	955.57	92.6681	801.411	95.8238
801.532	30.7247	956.053	92.6876	801.532	95.7951
801.652	30.7697	956.535	92.7103	801.652	95.7592
801.773	30.806	957.017	92.7355	801.773	95.72
801.893	30.8313	957.499	92.7622	801.893	95.683
802.014	30.846	957.981	92.7897	802.014	95.6536
802.134	30.8537	958.463	92.8174	802.134	95.6354
802.255	30.8593	958.945	92.845	802.255	95.6291
802.375	30.8679	959.427	92.8725	802.375	95.6328
802.496	30.8825	959.909	92.9002	802.496	95.6424
802.617	30.9041	960.392	92.9283	802.617	95.6537
802.737	30.9307	960.874	92.9569	802.737	95.6636
802.858	30.9592	961.356	92.986	802.858	95.6708
802.978	30.9862	961.838	93.0151	802.978	95.6759
803.099	31.0094	962.32	93.0437	803.099	95.6801
803.219	31.0284	962.802	93.0711	803.219	95.6843
803.34	31.0444	963.284	93.0966	803.34	95.6881
803.46	31.0595	963.766	93.1194	803.46	95.6902
803.581	31.0758	964.249	93.1389	803.581	95.6887
803.701	31.0946	964.731	93.1549	803.701	95.6823
803.822	31.1158	965.213	93.1675	803.822	95.6715
803.942	31.1387	965.695	93.1773	803.942	95.6583
804.063	31.1626	966.177	93.1851	804.063	95.646
804.183	31.1876	966.659	93.192	804.183	95.6383
804.304	31.2147	967.141	93.1986	804.304	95.638
804.425	31.2454	967.624	93.2053	804.425	95.6463
804.545	31.281	968.106	93.2117	804.545	95.6629
804.666	31.3219	968.588	93.217	804.666	95.6865
804.786	31.3663	969.07	93.2201	804.786	95.7152
804.907	31.4113	969.552	93.2199	804.907	95.7474
805.027	31.453	970.034	93.2158	805.027	95.7817
805.148	31.4884	970.516	93.2079	805.148	95.8167
805.268	31.516	970.998	93.1973	805.268	95.8507
805.389	31.5371	971.481	93.1853	805.389	95.8813
805.509	31.5548	971.963	93.1739	805.509	95.9057
805.63	31.5734	972.445	93.1642	805.63	95.9211
805.75	31.5968	972.927	93.157	805.75	95.9255
805.871	31.6275	973.409	93.152	805.871	95.9186
805.991	31.6659	973.891	93.1482	805.991	95.902
806.112	31.7109	974.373	93.1441	806.112	95.8791
806.232	31.7602	974.855	93.1388	806.232	95.8541
806.353	31.8117	975.337	93.1314	806.353	95.8314
806.474	31.8638	975.82	93.122	806.474	95.8147
806.594	31.9153	976.302	93.1116	806.594	95.8059
806.715	31.9652	976.784	93.1012	806.715	95.8057
806.835	32.012	977.266	93.0923	806.835	95.813
806.956	32.054	977.748	93.0853	806.956	95.8263
807.076	32.0893	978.23	93.0804	807.076	95.8435
807.197	32.1169	978.712	93.0768	807.197	95.8626
807.317	32.1372	979.194	93.0731	807.317	95.8819
807.438	32.1528	979.677	93.0679	807.438	95.9
807.558	32.1677	980.159	93.06	807.558	95.916
807.679	32.1863	980.641	93.0487	807.679	95.9291
807.799	32.2123	981.123	93.0342	807.799	95.9389
807.92	32.2471	981.605	93.0172	807.92	95.9451
808.04	32.2902	982.087	92.9989	808.04	95.948
808.161	32.3389	982.569	92.9805	808.161	95.948
808.282	32.3899	983.052	92.9629	808.282	95.9456
808.402	32.4406	983.534	92.9468	808.402	95.9413
808.523	32.4892	984.016	92.9324	808.523	95.9353
808.643	32.5358	984.498	92.9192	808.643	95.9274
808.764	32.5808	984.98	92.9069	808.764	95.917
808.884	32.6252	985.462	92.8949	808.884	95.9036
809.005	32.669	985.944	92.8826	809.005	95.8872
809.125	32.7117	986.426	92.8697	809.125	95.8684
809.246	32.7525	986.909	92.8562	809.246	95.849
809.366	32.7906	987.391	92.8422	809.366	95.8314
809.487	32.8262	987.873	92.8281	809.487	95.8183
809.607	32.8604	988.355	92.8146	809.607	95.8118
809.728	32.8948	988.837	92.8023	809.728	95.8127
809.848	32.9313	989.319	92.7917	809.848	95.8202
809.969	32.971	989.801	92.7829	809.969	95.8315
810.09	33.014	990.283	92.7761	810.09	95.8434
810.21	33.0594	990.765	92.7706	810.21	95.8524
810.331	33.1055	991.248	92.766	810.331	95.8566
810.451	33.1506	991.73	92.7614	810.451	95.8557
810.572	33.1932	992.212	92.7564	810.572	95.8516
810.692	33.2326	992.694	92.7509	810.692	95.847
810.813	33.2687	993.176	92.7449	810.813	95.8455
810.933	33.3019	993.658	92.7387	810.933	95.8492
811.054	33.3329	994.14	92.7327	811.054	95.859
811.174	33.3622	994.622	92.7268	811.174	95.8741
811.295	33.3903	995.105	92.7205	811.295	95.8923
811.415	33.4172	995.587	92.7131	811.415	95.9108
811.536	33.4428	996.069	92.7037	811.536	95.9274
811.656	33.4665	996.551	92.6916	811.656	95.9403
811.777	33.4881	997.033	92.6764	811.777	95.949
811.898	33.5079	997.515	92.6584	811.898	95.9537
812.018	33.5268	997.997	92.6384	812.018	95.9552
812.139	33.5471	998.48	92.6176	812.139	95.9543
812.259	33.5717	998.962	92.5973	812.259	95.952
812.38	33.6034	999.444	92.5785	812.38	95.9489
812.5	33.6443	999.926	92.5619	812.5	95.9457
812.621	33.6944	1000.41	92.5479	812.621	95.9429
812.741	33.7516	1000.89	92.5365	812.741	95.941
812.862	33.8114	1001.37	92.5276	812.862	95.94
812.982	33.8683	1001.85	92.5207	812.982	95.9402
813.103	33.9172	1002.34	92.5153	813.103	95.9411
813.223	33.955	1002.82	92.5105	813.223	95.9425
813.344	33.9817	1003.3	92.5053	813.344	95.9443
813.464	34.0001	1003.78	92.4985	813.464	95.9462
813.585	34.0152	1004.26	92.4894	813.585	95.9481
813.705	34.0325	1004.75	92.4774	813.705	95.9496
813.826	34.0566	1005.23	92.4628	813.826	95.9499
813.947	34.0894	1005.71	92.4465	813.947	95.9479
814.067	34.1306	1006.19	92.4297	814.067	95.9422
814.188	34.1778	1006.68	92.4137	814.188	95.9319
814.308	34.2279	1007.16	92.3992	814.308	95.9167
814.429	34.2778	1007.64	92.386	814.429	95.8976
814.549	34.3259	1008.12	92.3736	814.549	95.8766
814.67	34.3718	1008.6	92.3607	814.67	95.8566
814.79	34.4161	1009.09	92.3463	814.79	95.8405
814.911	34.4599	1009.57	92.3297	814.911	95.831
815.031	34.504	1010.05	92.311	815.031	95.8291
815.152	34.5483	1010.53	92.2912	815.152	95.835
815.272	34.5925	1011.01	92.2713	815.272	95.8474
815.393	34.6357	1011.5	92.2524	815.393	95.8644
815.513	34.6771	1011.98	92.2352	815.513	95.8836
815.634	34.7164	1012.46	92.2194	815.634	95.9026
815.755	34.7535	1012.94	92.2044	815.755	95.9194
815.875	34.7889	1013.42	92.1892	815.875	95.9328
815.995	34.823	1013.91	92.1732	815.995	95.9424
816.116	34.8565	1014.39	92.1559	816.116	95.9486
816.237	34.8899	1014.87	92.1375	816.237	95.9529
816.357	34.9237	1015.35	92.1187	816.357	95.9571
816.478	34.9589	1015.84	92.0999	816.478	95.9632
816.598	34.9964	1016.32	92.0816	816.598	95.9727
816.719	35.0369	1016.8	92.0638	816.719	95.9857
816.839	35.0806	1017.28	92.046	816.839	96.0009
816.96	35.1266	1017.76	92.0276	816.96	96.0157
817.08	35.1728	1018.25	92.0083	817.08	96.0273
817.201	35.2163	1018.73	91.9878	817.201	96.033
817.321	35.2538	1019.21	91.9664	817.321	96.032
817.442	35.2829	1019.69	91.9444	817.442	96.0252
817.562	35.3029	1020.17	91.9224	817.562	96.0153
817.683	35.3155	1020.66	91.9008	817.683	96.006
817.803	35.3241	1021.14	91.88	817.803	96.0007
817.924	35.3334	1021.62	91.8599	817.924	96.0016
818.045	35.3482	1022.1	91.8402	818.045	96.0091
818.165	35.3712	1022.59	91.8206	818.165	96.0213
818.286	35.4032	1023.07	91.8007	818.286	96.0357
818.406	35.4424	1023.55	91.7803	818.406	96.049
818.527	35.4856	1024.03	91.7592	818.527	96.0588
818.647	35.5292	1024.51	91.7373	818.647	96.0633
818.768	35.5709	1025	91.7148	818.768	96.0619
818.888	35.6102	1025.48	91.6916	818.888	96.0549
819.009	35.6482	1025.96	91.6679	819.009	96.0426
819.129	35.6869	1026.44	91.6438	819.129	96.0257
819.25	35.7279	1026.92	91.6195	819.25	96.0045
819.37	35.7713	1027.41	91.5952	819.37	95.9797
819.491	35.8154	1027.89	91.5712	819.491	95.9524
819.611	35.8573	1028.37	91.5478	819.611	95.9244
819.732	35.8934	1028.85	91.5255	819.732	95.8978
819.852	35.9215	1029.34	91.5049	819.852	95.8752
819.973	35.9407	1029.82	91.4863	819.973	95.8591
820.094	35.9526	1030.3	91.4701	820.094	95.8512
820.214	35.9602	1030.78	91.4563	820.214	95.8527
820.335	35.9676	1031.26	91.4447	820.335	95.8635
820.455	35.9785	1031.75	91.4349	820.455	95.8826
820.576	35.9958	1032.23	91.4261	820.576	95.9082
820.696	36.0212	1032.71	91.4174	820.696	95.9382
820.817	36.0553	1033.19	91.4081	820.817	95.9698
820.937	36.097	1033.67	91.3976	820.937	96.0006
821.058	36.1445	1034.16	91.3855	821.058	96.0283
821.178	36.1949	1034.64	91.3721	821.178	96.0511
821.299	36.2448	1035.12	91.3578	821.299	96.0676
821.419	36.2907	1035.6	91.3435	821.419	96.0771
821.54	36.3301	1036.09	91.3301	821.54	96.0795
821.66	36.3618	1036.57	91.3185	821.66	96.0753
821.781	36.3868	1037.05	91.3094	821.781	96.0653
821.902	36.408	1037.53	91.3033	821.902	96.051
822.022	36.4293	1038.01	91.3002	822.022	96.0341
822.143	36.4546	1038.5	91.3001	822.143	96.0168
822.263	36.4864	1038.98	91.3023	822.263	96.0009
822.384	36.5248	1039.46	91.3062	822.384	95.9881
822.504	36.5679	1039.94	91.3113	822.504	95.9795
822.625	36.612	1040.42	91.3168	822.625	95.9757
822.745	36.6534	1040.91	91.3226	822.745	95.9765
822.866	36.6893	1041.39	91.3281	822.866	95.9815
822.986	36.7187	1041.87	91.3334	822.986	95.9899
823.107	36.7426	1042.35	91.3383	823.107	96.0009
823.227	36.7631	1042.84	91.3427	823.227	96.0132
823.348	36.7827	1043.32	91.3466	823.348	96.0256
823.468	36.8034	1043.8	91.3501	823.468	96.0366
823.589	36.8265	1044.28	91.3533	823.589	96.0443
823.71	36.8525	1044.76	91.3564	823.71	96.0474
823.83	36.8815	1045.25	91.3596	823.83	96.0447
823.951	36.9133	1045.73	91.363	823.951	96.0363
824.071	36.9479	1046.21	91.3664	824.071	96.0234
824.192	36.9851	1046.69	91.3692	824.192	96.008
824.312	37.024	1047.17	91.3708	824.312	95.9927
824.433	37.0633	1047.66	91.3704	824.433	95.9795
824.553	37.1013	1048.14	91.3676	824.553	95.9699
824.674	37.136	1048.62	91.3626	824.674	95.9639
824.794	37.1665	1049.1	91.356	824.794	95.9609
824.915	37.1924	1049.59	91.3491	824.915	95.9598
825.035	37.2143	1050.07	91.3431	825.035	95.9599
825.156	37.2335	1050.55	91.3392	825.156	95.961
825.276	37.2511	1051.03	91.338	825.276	95.9638
825.397	37.2678	1051.51	91.3395	825.397	95.9687
825.518	37.2836	1051.99	91.3429	825.518	95.9758
825.638	37.2984	1052.48	91.347	825.638	95.9839
825.759	37.3122	1052.96	91.3509	825.759	95.9907
825.879	37.3261	1053.44	91.3537	825.879	95.9931
826	37.3418	1053.92	91.3551	826	95.9884
826.12	37.3618	1054.41	91.3553	826.12	95.9751
826.241	37.3884	1054.89	91.3547	826.241	95.9538
826.361	37.4227	1055.37	91.3539	826.361	95.9269
826.482	37.4643	1055.85	91.3531	826.482	95.8987
826.602	37.5108	1056.33	91.3525	826.602	95.874
826.723	37.5589	1056.82	91.3519	826.723	95.8568
826.843	37.6048	1057.3	91.3515	826.843	95.8498
826.964	37.6454	1057.78	91.3512	826.964	95.8537
827.084	37.6794	1058.26	91.3514	827.084	95.8666
827.205	37.7072	1058.74	91.3525	827.205	95.8852
827.325	37.7308	1059.23	91.3548	827.325	95.905
827.446	37.7525	1059.71	91.3586	827.446	95.9213
827.567	37.7747	1060.19	91.3637	827.567	95.9303
827.687	37.7985	1060.67	91.3697	827.687	95.9297
827.808	37.8235	1061.16	91.3761	827.808	95.9193
827.928	37.8485	1061.64	91.3822	827.928	95.901
828.049	37.8717	1062.12	91.3876	828.049	95.8779
828.169	37.8918	1062.6	91.3923	828.169	95.8538
828.29	37.9085	1063.08	91.3961	828.29	95.832
828.41	37.923	1063.57	91.3991	828.41	95.814
828.531	37.9375	1064.05	91.4014	828.531	95.8
828.651	37.9545	1064.53	91.4031	828.651	95.7884
828.772	37.9756	1065.01	91.4043	828.772	95.7772
828.892	38.0014	1065.49	91.405	828.892	95.7652
829.013	38.0304	1065.98	91.4054	829.013	95.7525
829.133	38.0602	1066.46	91.406	829.133	95.7408
829.254	38.0881	1066.94	91.4071	829.254	95.7331
829.375	38.1119	1067.42	91.409	829.375	95.7322
829.495	38.1306	1067.9	91.412	829.495	95.7395
829.615	38.1449	1068.39	91.416	829.615	95.7546
829.736	38.1564	1068.87	91.4209	829.736	95.775
829.857	38.1672	1069.35	91.4263	829.857	95.797
829.977	38.1786	1069.83	91.432	829.977	95.8168
830.098	38.1905	1070.32	91.4378	830.098	95.8317
830.218	38.2021	1070.8	91.4435	830.218	95.8409
830.339	38.2114	1071.28	91.4489	830.339	95.8451
830.459	38.2167	1071.76	91.4541	830.459	95.8459
830.58	38.2172	1072.24	91.4586	830.58	95.8451
830.7	38.2132	1072.73	91.4623	830.7	95.8434
830.821	38.2064	1073.21	91.4649	830.821	95.8405
830.941	38.199	1073.69	91.4663	830.941	95.8356
831.062	38.1939	1074.17	91.4667	831.062	95.8276
831.182	38.1934	1074.65	91.4665	831.182	95.8161
831.303	38.1994	1075.14	91.4664	831.303	95.8017
831.423	38.2128	1075.62	91.4669	831.423	95.7861
831.544	38.2337	1076.1	91.4687	831.544	95.7716
831.665	38.2615	1076.58	91.4719	831.665	95.7603
831.785	38.2946	1077.07	91.4763	831.785	95.7541
831.906	38.3309	1077.55	91.4811	831.906	95.7534
832.026	38.3676	1078.03	91.4857	832.026	95.7577
832.147	38.4024	1078.51	91.4893	832.147	95.7655
832.267	38.4331	1078.99	91.4913	832.267	95.7745
832.388	38.4586	1079.48	91.4918	832.388	95.7825
832.508	38.479	1079.96	91.4909	832.508	95.7872
832.629	38.4952	1080.44	91.4893	832.629	95.7874
832.749	38.5087	1080.92	91.4875	832.749	95.7827
832.87	38.5212	1081.4	91.4863	832.87	95.7746
832.99	38.5337	1081.89	91.4859	832.99	95.7654
833.111	38.547	1082.37	91.4862	833.111	95.7586
833.231	38.5614	1082.85	91.4868	833.231	95.7579
833.352	38.5771	1083.33	91.4871	833.352	95.7662
833.472	38.5943	1083.82	91.4864	833.472	95.7848
833.593	38.6136	1084.3	91.4843	833.593	95.813
833.714	38.6355	1084.78	91.4808	833.714	95.8478
833.834	38.6599	1085.26	91.4761	833.834	95.8845
833.955	38.6862	1085.74	91.4712	833.955	95.9174
834.075	38.7125	1086.23	91.4667	834.075	95.9412
834.196	38.7362	1086.71	91.4635	834.196	95.9517
834.316	38.7541	1087.19	91.4618	834.316	95.9471
834.437	38.7633	1087.67	91.4616	834.437	95.9288
834.557	38.7617	1088.15	91.4621	834.557	95.9004
834.678	38.7488	1088.64	91.4625	834.678	95.868
834.798	38.7256	1089.12	91.4622	834.798	95.8383
834.919	38.6949	1089.6	91.4607	834.919	95.8174
835.039	38.6609	1090.08	91.4582	835.039	95.8089
835.16	38.6278	1090.57	91.4554	835.16	95.8133
835.28	38.5999	1091.05	91.453	835.28	95.828
835.401	38.5801	1091.53	91.4518	835.401	95.8473
835.521	38.57	1092.01	91.4525	835.521	95.865
835.642	38.5695	1092.49	91.4549	835.642	95.8757
835.763	38.5774	1092.98	91.4586	835.763	95.8764
835.883	38.5923	1093.46	91.4628	835.883	95.8675
836.004	38.6133	1093.94	91.4668	836.004	95.8519
836.124	38.6402	1094.42	91.4701	836.124	95.8342
836.245	38.6738	1094.9	91.4725	836.245	95.8186
836.365	38.7149	1095.39	91.4742	836.365	95.8077
836.486	38.7634	1095.87	91.4754	836.486	95.8016
836.606	38.8172	1096.35	91.4766	836.606	95.7986
836.727	38.8722	1096.83	91.4778	836.727	95.7962
836.847	38.9228	1097.32	91.4786	836.847	95.7924
836.968	38.9629	1097.8	91.4784	836.968	95.7866
837.088	38.9883	1098.28	91.4765	837.088	95.78
837.209	38.9969	1098.76	91.4721	837.209	95.7743
837.33	38.9904	1099.24	91.4649	837.33	95.7712
837.45	38.9728	1099.73	91.455	837.45	95.7713
837.571	38.9497	1100.21	91.443	837.571	95.7734
837.691	38.9267	1100.69	91.43	837.691	95.7755
837.812	38.9083	1101.17	91.4171	837.812	95.7752
837.932	38.8972	1101.65	91.4053	837.932	95.7713
838.053	38.8944	1102.14	91.3956	838.053	95.7638
838.173	38.9	1102.62	91.3879	838.173	95.7539
838.294	38.9134	1103.1	91.382	838.294	95.7439
838.414	38.9334	1103.58	91.377	838.414	95.7353
838.535	38.9583	1104.07	91.3722	838.535	95.7291
838.655	38.986	1104.55	91.3666	838.655	95.7248
838.776	39.0135	1105.03	91.3595	838.776	95.7218
838.896	39.0384	1105.51	91.3508	838.896	95.7197
839.017	39.0588	1105.99	91.3408	839.017	95.7187
839.138	39.0743	1106.47	91.3299	839.138	95.7201
839.258	39.0864	1106.96	91.319	839.258	95.7255
839.379	39.0973	1107.44	91.3084	839.379	95.7356
839.499	39.1095	1107.92	91.2987	839.499	95.7497
839.62	39.1237	1108.4	91.2901	839.62	95.765
839.74	39.139	1108.89	91.2826	839.74	95.778
839.861	39.1528	1109.37	91.276	839.861	95.7846
839.981	39.1618	1109.85	91.27	839.981	95.7828
840.102	39.1637	1110.33	91.2644	840.102	95.7728
840.222	39.1582	1110.81	91.2587	840.222	95.7579
840.343	39.1475	1111.3	91.2527	840.343	95.7428
840.463	39.1357	1111.78	91.2462	840.463	95.7324
840.584	39.1271	1112.26	91.2388	840.584	95.7299
840.704	39.1247	1112.74	91.2306	840.704	95.7352
840.825	39.1299	1113.22	91.2217	840.825	95.7451
840.945	39.1418	1113.71	91.2125	840.945	95.7541
841.066	39.1587	1114.19	91.2031	841.066	95.7563
841.187	39.1788	1114.67	91.1941	841.187	95.7474
841.307	39.2011	1115.15	91.1857	841.307	95.726
841.428	39.2254	1115.64	91.1782	841.428	95.6945
841.548	39.2518	1116.12	91.1718	841.548	95.6575
841.669	39.2798	1116.6	91.1668	841.669	95.6209
841.789	39.3075	1117.08	91.1635	841.789	95.5899
841.91	39.3322	1117.56	91.162	841.91	95.5676
842.03	39.3511	1118.05	91.1626	842.03	95.5547
842.151	39.3626	1118.53	91.1654	842.151	95.5499
842.271	39.3671	1119.01	91.1701	842.271	95.5507
842.392	39.3674	1119.49	91.1764	842.392	95.555
842.512	39.3674	1119.97	91.1839	842.512	95.5616
842.633	39.3713	1120.46	91.1922	842.633	95.5706
842.753	39.3815	1120.94	91.2008	842.753	95.5831
842.874	39.398	1121.42	91.2097	842.874	95.5999
842.995	39.4185	1121.9	91.2188	842.995	95.6209
843.115	39.4391	1122.38	91.2284	843.115	95.6449
843.236	39.4561	1122.87	91.2386	843.236	95.6693
843.356	39.4666	1123.35	91.2498	843.356	95.6907
843.477	39.4694	1123.83	91.262	843.477	95.7062
843.597	39.465	1124.31	91.2756	843.597	95.7143
843.718	39.4552	1124.8	91.2905	843.718	95.7148
843.838	39.4421	1125.28	91.307	843.838	95.7095
843.959	39.4278	1125.76	91.3246	843.959	95.7016
844.079	39.4146	1126.24	91.3431	844.079	95.6944
844.2	39.4045	1126.72	91.3616	844.2	95.6911
844.32	39.3995	1127.21	91.3793	844.32	95.6934
844.441	39.4012	1127.69	91.3953	844.441	95.7012
844.561	39.4105	1128.17	91.4089	844.561	95.7127
844.682	39.4267	1128.65	91.4199	844.682	95.7249
844.803	39.4477	1129.13	91.4285	844.803	95.7343
844.923	39.4703	1129.62	91.4354	844.923	95.7376
845.043	39.4905	1130.1	91.4414	845.043	95.7332
845.164	39.5053	1130.58	91.4473	845.164	95.7207
845.284	39.5129	1131.06	91.4533	845.284	95.7017
845.405	39.5138	1131.55	91.4592	845.405	95.6792
845.526	39.5102	1132.03	91.4645	845.526	95.6567
845.646	39.5055	1132.51	91.4683	845.646	95.6372
845.767	39.503	1132.99	91.4701	845.767	95.6229
845.887	39.5051	1133.47	91.4694	845.887	95.6141
846.008	39.5128	1133.96	91.4666	846.008	95.6101
846.128	39.5256	1134.44	91.4619	846.128	95.6085
846.249	39.5419	1134.92	91.4562	846.249	95.607
846.369	39.5595	1135.4	91.45	846.369	95.6031
846.49	39.5766	1135.88	91.444	846.49	95.5953
846.61	39.5917	1136.37	91.4382	846.61	95.5833
846.731	39.6039	1136.85	91.4329	846.731	95.5677
846.851	39.613	1137.33	91.4279	846.851	95.5504
846.972	39.6187	1137.81	91.4231	846.972	95.5337
847.092	39.6211	1138.3	91.4181	847.092	95.5199
847.213	39.62	1138.78	91.4124	847.213	95.5111
847.334	39.6154	1139.26	91.4055	847.334	95.5079
847.454	39.6075	1139.74	91.3968	847.454	95.5098
847.575	39.5969	1140.22	91.3855	847.575	95.5146
847.695	39.5847	1140.71	91.3711	847.695	95.5193
847.816	39.5723	1141.19	91.3534	847.816	95.5209
847.936	39.5618	1141.67	91.3325	847.936	95.5175
848.057	39.555	1142.15	91.3088	848.057	95.5093
848.177	39.5531	1142.63	91.2831	848.177	95.4987
848.298	39.557	1143.12	91.2562	848.298	95.4898
848.418	39.5662	1143.6	91.2291	848.418	95.487
848.539	39.5796	1144.08	91.2023	848.539	95.4933
848.659	39.5956	1144.56	91.1764	848.659	95.5092
848.78	39.6122	1145.05	91.1513	848.78	95.5316
848.9	39.6276	1145.53	91.1266	848.9	95.5554
849.021	39.6404	1146.01	91.1018	849.021	95.5744
849.142	39.6497	1146.49	91.0762	849.142	95.5837
849.262	39.6555	1146.97	91.049	849.262	95.5809
849.383	39.6583	1147.46	91.0195	849.383	95.5672
849.503	39.6592	1147.94	90.9876	849.503	95.5463
849.624	39.6598	1148.42	90.9532	849.624	95.5231
849.744	39.662	1148.9	90.9168	849.744	95.502
849.865	39.6677	1149.38	90.879	849.865	95.486
849.985	39.6783	1149.87	90.8401	849.985	95.4759
850.106	39.6944	1150.35	90.8007	850.106	95.4713
850.226	39.7153	1150.83	90.7607	850.226	95.4714
850.347	39.7396	1151.31	90.7199	850.347	95.4759
850.467	39.7648	1151.8	90.6782	850.467	95.4851
850.588	39.7882	1152.28	90.6351	850.588	95.4996
850.708	39.8076	1152.76	90.5908	850.708	95.5195
850.829	39.8211	1153.24	90.5457	850.829	95.5436
850.95	39.8283	1153.72	90.5002	850.95	95.5691
851.07	39.8294	1154.21	90.455	851.07	95.5928
851.191	39.8259	1154.69	90.4106	851.191	95.6114
851.311	39.8195	1155.17	90.3675	851.311	95.6231
851.432	39.8123	1155.65	90.3257	851.432	95.6276
851.552	39.8062	1156.13	90.2853	851.552	95.6264
851.673	39.8026	1156.62	90.2461	851.673	95.6214
851.793	39.8024	1157.1	90.2082	851.793	95.6143
851.914	39.806	1157.58	90.1717	851.914	95.6057
852.034	39.8127	1158.06	90.1369	852.034	95.5956
852.155	39.8216	1158.55	90.1041	852.155	95.5838
852.275	39.8319	1159.03	90.0736	852.275	95.5712
852.396	39.8428	1159.51	90.0456	852.396	95.5601
852.516	39.8542	1159.99	90.0203	852.516	95.5541
852.637	39.8666	1160.47	89.9977	852.637	95.5572
852.758	39.8808	1160.95	89.9778	852.758	95.572
852.878	39.8974	1161.44	89.9605	852.878	95.5982
852.999	39.9162	1161.92	89.9457	852.999	95.6326
853.119	39.9363	1162.4	89.9332	853.119	95.6687
853.24	39.9558	1162.88	89.9228	853.24	95.6991
853.36	39.9727	1163.37	89.9146	853.36	95.7171
853.481	39.9855	1163.85	89.9085	853.481	95.7186
853.601	39.9936	1164.33	89.9048	853.601	95.7035
853.722	39.9973	1164.81	89.9036	853.722	95.6754
853.842	39.9976	1165.3	89.9053	853.842	95.6407
853.963	39.9953	1165.78	89.9101	853.963	95.6065
854.083	39.9907	1166.26	89.918	854.083	95.5794
854.204	39.9836	1166.74	89.9288	854.204	95.5632
854.324	39.9731	1167.22	89.9422	854.324	95.5592
854.445	39.9593	1167.7	89.9579	854.445	95.5656
854.565	39.9432	1168.19	89.9755	854.565	95.5791
854.686	39.9272	1168.67	89.9952	854.686	95.5953
854.807	39.9147	1169.15	90.0168	854.807	95.6109
854.927	39.9088	1169.63	90.0406	854.927	95.6237
855.048	39.9116	1170.12	90.0662	855.048	95.6337
855.168	39.9231	1170.6	90.0936	855.168	95.6425
855.289	39.9412	1171.08	90.1223	855.289	95.6521
855.409	39.9627	1171.56	90.1515	855.409	95.6646
855.53	39.9841	1172.04	90.1807	855.53	95.6806
855.65	40.0029	1172.53	90.2094	855.65	95.699
855.771	40.0183	1173.01	90.2375	855.771	95.7171
855.891	40.0308	1173.49	90.2648	855.891	95.7316
856.012	40.0419	1173.97	90.2914	856.012	95.7398
856.132	40.0527	1174.45	90.3175	856.132	95.7404
856.253	40.0639	1174.94	90.3429	856.253	95.7347
856.373	40.0752	1175.42	90.3677	856.373	95.7255
856.494	40.086	1175.9	90.3918	856.494	95.7168
856.615	40.0956	1176.38	90.4153	856.615	95.7124
856.735	40.1039	1176.87	90.4381	856.735	95.7144
856.856	40.1112	1177.35	90.4605	856.856	95.7227
856.976	40.1178	1177.83	90.4828	856.976	95.7353
857.097	40.1242	1178.31	90.5051	857.097	95.7491
857.217	40.1299	1178.79	90.5276	857.217	95.7608
857.338	40.1345	1179.28	90.5502	857.338	95.7681
857.458	40.1374	1179.76	90.5728	857.458	95.7702
857.579	40.1385	1180.24	90.5954	857.579	95.7678
857.699	40.1384	1180.72	90.6178	857.699	95.7623
857.82	40.1385	1181.2	90.6399	857.82	95.7552
857.94	40.1401	1181.69	90.6617	857.94	95.7479
858.061	40.1442	1182.17	90.6833	858.061	95.7416
858.181	40.1511	1182.65	90.7046	858.181	95.7373
858.302	40.1602	1183.13	90.7258	858.302	95.7363
858.423	40.1706	1183.62	90.7468	858.423	95.7404
858.543	40.1817	1184.1	90.768	858.543	95.7513
858.664	40.1932	1184.58	90.7895	858.664	95.7703
858.784	40.2055	1185.06	90.8114	858.784	95.7975
858.905	40.2192	1185.54	90.8337	858.905	95.8311
859.025	40.2347	1186.03	90.8565	859.025	95.8678
859.146	40.252	1186.51	90.8796	859.146	95.9028
859.266	40.2706	1186.99	90.9027	859.266	95.9314
859.387	40.2896	1187.47	90.9257	859.387	95.9499
859.507	40.3082	1187.95	90.9483	859.507	95.9568
859.628	40.3261	1188.44	90.9704	859.628	95.9527
859.748	40.3432	1188.92	90.9919	859.748	95.9403
859.869	40.3593	1189.4	91.0127	859.869	95.9232
859.989	40.3743	1189.88	91.0325	859.989	95.905
860.11	40.3872	1190.37	91.0512	860.11	95.8879
860.231	40.3972	1190.85	91.0686	860.231	95.8729
860.351	40.4034	1191.33	91.0846	860.351	95.8595
860.471	40.4056	1191.81	91.099	860.471	95.8467
860.592	40.4046	1192.29	91.1121	860.592	95.8338
860.712	40.4019	1192.78	91.1242	860.712	95.8214
860.833	40.3996	1193.26	91.1356	860.833	95.8111
860.954	40.3991	1193.74	91.1466	860.954	95.8056
861.074	40.401	1194.22	91.1573	861.074	95.8077
861.195	40.4046	1194.7	91.1677	861.195	95.8193
861.315	40.4081	1195.19	91.1776	861.315	95.8406
861.436	40.4097	1195.67	91.1868	861.436	95.8702
861.556	40.4081	1196.15	91.1951	861.556	95.9054
861.677	40.403	1196.63	91.2025	861.677	95.9424
861.797	40.3956	1197.12	91.209	861.797	95.9778
861.918	40.388	1197.6	91.2145	861.918	96.0089
862.038	40.3829	1198.08	91.2193	862.038	96.0341
862.159	40.3824	1198.56	91.2232	862.159	96.0528
862.279	40.3875	1199.04	91.2263	862.279	96.065
862.4	40.3982	1199.53	91.2284	862.4	96.0717
862.52	40.4131	1200.01	91.2296	862.52	96.0742
862.641	40.4295	1200.49	91.2298	862.641	96.0743
862.762	40.4448	1200.97	91.2291	862.762	96.0742
862.882	40.4565	1201.45	91.2276	862.882	96.0766
863.003	40.463	1201.94	91.2257	863.003	96.0833
863.123	40.4644	1202.42	91.2233	863.123	96.0954
863.244	40.4622	1202.9	91.2204	863.244	96.112
863.364	40.4591	1203.38	91.2171	863.364	96.1309
863.485	40.4585	1203.87	91.213	863.485	96.148
863.605	40.4632	1204.35	91.2082	863.605	96.1595
863.726	40.4747	1204.83	91.2026	863.726	96.1623
863.846	40.4927	1205.31	91.1964	863.846	96.1554
863.967	40.5153	1205.79	91.1902	863.967	96.1405
864.087	40.5394	1206.28	91.1845	864.087	96.1213
864.208	40.5617	1206.76	91.1799	864.208	96.1027
864.328	40.5798	1207.24	91.177	864.328	96.0892
864.449	40.5927	1207.72	91.1761	864.449	96.084
864.57	40.6006	1208.2	91.177	864.57	96.0883
864.69	40.6049	1208.69	91.1791	864.69	96.1009
864.811	40.6075	1209.17	91.1816	864.811	96.1194
864.931	40.6098	1209.65	91.1834	864.931	96.1406
865.052	40.6126	1210.13	91.1834	865.052	96.1615
865.172	40.6161	1210.61	91.1809	865.172	96.1801
865.293	40.6198	1211.1	91.1757	865.293	96.1953
865.413	40.6231	1211.58	91.1677	865.413	96.2071
865.534	40.6257	1212.06	91.1577	865.534	96.2164
865.654	40.6272	1212.54	91.1464	865.654	96.225
865.775	40.628	1213.03	91.1347	865.775	96.2348
865.895	40.6291	1213.51	91.1233	865.895	96.2477
866.016	40.6317	1213.99	91.1127	866.016	96.2654
866.136	40.6375	1214.47	91.1029	866.136	96.2882
866.257	40.6478	1214.95	91.0939	866.257	96.3156
866.378	40.6634	1215.43	91.0854	866.378	96.3459
866.498	40.6838	1215.92	91.0771	866.498	96.3767
866.619	40.7068	1216.4	91.069	866.619	96.4058
866.739	40.7294	1216.88	91.0609	866.739	96.4315
866.86	40.7479	1217.36	91.0526	866.86	96.4533
866.98	40.7594	1217.85	91.0442	866.98	96.4717
867.101	40.7625	1218.33	91.0356	867.101	96.4876
867.221	40.7582	1218.81	91.0269	867.221	96.5018
867.342	40.7494	1219.29	91.0179	867.342	96.5146
867.462	40.7399	1219.78	91.0086	867.462	96.5254
867.583	40.7335	1220.26	90.999	867.583	96.5334
867.703	40.7321	1220.74	90.9891	867.703	96.5384
867.824	40.736	1221.22	90.9791	867.824	96.5406
867.944	40.7435	1221.7	90.9689	867.944	96.5418
868.065	40.7516	1222.18	90.9589	868.065	96.5441
868.186	40.7577	1222.67	90.9493	868.186	96.5494
868.306	40.76	1223.15	90.94	868.306	96.5584
868.427	40.7578	1223.63	90.9312	868.427	96.5701
868.547	40.7519	1224.11	90.9226	868.547	96.5819
868.668	40.7437	1224.6	90.914	868.668	96.5906
868.788	40.7348	1225.08	90.9051	868.788	96.5935
868.909	40.7269	1225.56	90.8957	868.909	96.5895
869.029	40.7219	1226.04	90.8857	869.029	96.58
869.15	40.7214	1226.52	90.8753	869.15	96.5682
869.27	40.7269	1227.01	90.8649	869.27	96.5583
869.391	40.7395	1227.49	90.8551	869.391	96.554
869.511	40.7591	1227.97	90.8461	869.511	96.5575
869.632	40.7842	1228.45	90.8383	869.632	96.5687
869.752	40.8116	1228.93	90.8314	869.752	96.5853
869.873	40.8376	1229.42	90.8251	869.873	96.6038
869.994	40.8584	1229.9	90.8187	869.994	96.6207
870.114	40.8716	1230.38	90.8115	870.114	96.6333
870.235	40.8766	1230.86	90.8032	870.235	96.6409
870.355	40.8748	1231.35	90.7935	870.355	96.6445
870.476	40.8689	1231.83	90.7827	870.476	96.6469
870.596	40.8621	1232.31	90.7713	870.596	96.6516
870.717	40.8571	1232.79	90.7595	870.717	96.6621
870.837	40.8554	1233.27	90.7477	870.837	96.681
870.958	40.8579	1233.76	90.736	870.958	96.7093
871.078	40.8645	1234.24	90.7242	871.078	96.7461
871.199	40.875	1234.72	90.7121	871.199	96.7886
871.319	40.8889	1235.2	90.6995	871.319	96.8326
871.44	40.9055	1235.68	90.6864	871.44	96.873
871.56	40.9238	1236.17	90.6728	871.56	96.9053
871.681	40.9423	1236.65	90.6592	871.681	96.926
871.801	40.9591	1237.13	90.6458	871.801	96.9338
871.922	40.9728	1237.61	90.6327	871.922	96.9295
872.043	40.9829	1238.1	90.62	872.043	96.9163
872.163	40.9904	1238.58	90.6076	872.163	96.8978
872.284	40.997	1239.06	90.5951	872.284	96.8783
872.404	41.0051	1239.54	90.5822	872.404	96.8607
872.525	41.0162	1240.02	90.5689	872.525	96.8466
872.645	41.0304	1240.51	90.5549	872.645	96.8362
872.766	41.0458	1240.99	90.5402	872.766	96.8289
872.886	41.0598	1241.47	90.525	872.886	96.8239
873.007	41.0691	1241.95	90.5093	873.007	96.8209
873.127	41.0718	1242.43	90.4934	873.127	96.8203
873.248	41.0676	1242.92	90.4772	873.248	96.8228
873.368	41.0585	1243.4	90.4612	873.368	96.8292
873.489	41.0474	1243.88	90.4454	873.489	96.8394
873.609	41.0379	1244.36	90.4299	873.609	96.8525
873.73	41.0328	1244.85	90.4146	873.73	96.8667
873.851	41.0336	1245.33	90.3992	873.851	96.88
873.971	41.0401	1245.81	90.3834	873.971	96.891
874.092	41.051	1246.29	90.3667	874.092	96.8987
874.212	41.0643	1246.77	90.3489	874.212	96.9036
874.333	41.0776	1247.26	90.3299	874.333	96.9067
874.453	41.0891	1247.74	90.3097	874.453	96.9089
874.574	41.0971	1248.22	90.2887	874.574	96.9107
874.694	41.1008	1248.7	90.2673	874.694	96.9121
874.815	41.0999	1249.18	90.2459	874.815	96.9123
874.935	41.0952	1249.67	90.2247	874.935	96.9102
875.056	41.0881	1250.15	90.2036	875.056	96.9055
875.176	41.0805	1250.63	90.1825	875.176	96.8984
875.297	41.0747	1251.11	90.1608	875.297	96.8899
875.417	41.0723	1251.6	90.1384	875.417	96.8817
875.538	41.0741	1252.08	90.115	875.538	96.8752
875.658	41.0795	1252.56	90.0909	875.658	96.8714
875.779	41.0871	1253.04	90.0663	875.779	96.8709
875.899	41.0948	1253.52	90.0416	875.899	96.874
876.02	41.1006	1254.01	90.0172	876.02	96.8806
876.14	41.1034	1254.49	89.9933	876.14	96.8909
876.261	41.1031	1254.97	89.9701	876.261	96.9048
876.382	41.101	1255.45	89.9476	876.382	96.922
876.502	41.0992	1255.93	89.9257	876.502	96.9417
876.623	41.1003	1256.42	89.9042	876.623	96.9619
876.743	41.1063	1256.9	89.8829	876.743	96.9805
876.864	41.1184	1257.38	89.8615	876.864	96.9951
876.984	41.1363	1257.86	89.8396	876.984	97.0044
877.105	41.1583	1258.34	89.8169	877.105	97.0084
877.225	41.1818	1258.83	89.7933	877.225	97.0086
877.346	41.2036	1259.31	89.7687	877.346	97.0077
877.466	41.2208	1259.79	89.7432	877.466	97.0085
877.587	41.2316	1260.27	89.7174	877.587	97.013
877.707	41.236	1260.76	89.6918	877.707	97.0216
877.828	41.2354	1261.24	89.6669	877.828	97.0333
877.948	41.2319	1261.72	89.6432	877.948	97.0459
878.069	41.2282	1262.2	89.6208	878.069	97.0568
878.19	41.2259	1262.68	89.5995	878.19	97.0643
878.31	41.2255	1263.17	89.5789	878.31	97.0673
878.431	41.2266	1263.65	89.5587	878.431	97.0657
878.551	41.228	1264.13	89.5385	878.551	97.0599
878.672	41.2287	1264.61	89.5182	878.672	97.0507
878.792	41.2288	1265.09	89.4981	878.792	97.0391
878.913	41.2293	1265.58	89.4782	878.913	97.0261
879.033	41.232	1266.06	89.4589	879.033	97.0135
879.154	41.2381	1266.54	89.4401	879.154	97.0038
879.274	41.2479	1267.02	89.4215	879.274	97.0001
879.395	41.2603	1267.51	89.4027	879.395	97.005
879.515	41.273	1267.99	89.3832	879.515	97.0206
879.636	41.2832	1268.47	89.3625	879.636	97.0464
879.756	41.2894	1268.95	89.3403	879.756	97.0803
879.877	41.2916	1269.43	89.3166	879.877	97.1178
879.998	41.2918	1269.92	89.2918	879.998	97.1535
880.118	41.2931	1270.4	89.2663	880.118	97.1825
880.239	41.299	1270.88	89.2407	880.239	97.2013
880.359	41.3115	1271.36	89.2152	880.359	97.2089
880.48	41.3309	1271.84	89.1905	880.48	97.2065
880.6	41.3556	1272.33	89.1665	880.6	97.1975
880.721	41.3826	1272.81	89.1434	880.721	97.1861
880.841	41.4087	1273.29	89.1212	880.841	97.1762
880.962	41.4313	1273.77	89.0997	880.962	97.171
881.082	41.4492	1274.26	89.0787	881.082	97.1715
881.203	41.4628	1274.74	89.0582	881.203	97.1769
881.323	41.4732	1275.22	89.0379	881.323	97.1846
881.444	41.4826	1275.7	89.0178	881.444	97.1907
881.564	41.4928	1276.18	88.9977	881.564	97.1909
881.685	41.5056	1276.66	88.9775	881.685	97.182
881.806	41.522	1277.15	88.9572	881.806	97.1629
881.926	41.5421	1277.63	88.9367	881.926	97.1355
882.047	41.5655	1278.11	88.9159	882.047	97.1041
882.167	41.5903	1278.59	88.8947	882.167	97.0751
882.288	41.6145	1279.08	88.8731	882.288	97.0554
882.408	41.6355	1279.56	88.8514	882.408	97.0503
882.529	41.6512	1280.04	88.8297	882.529	97.0619
882.649	41.6603	1280.52	88.8083	882.649	97.089
882.77	41.6627	1281	88.7876	882.77	97.1274
882.89	41.6598	1281.49	88.7677	882.89	97.1707
883.011	41.6535	1281.97	88.7488	883.011	97.2129
883.131	41.6459	1282.45	88.7306	883.131	97.249
883.252	41.6384	1282.93	88.7132	883.252	97.2765
883.372	41.6318	1283.41	88.696	883.372	97.2949
883.493	41.6264	1283.9	88.6788	883.493	97.3051
883.614	41.6222	1284.38	88.6614	883.614	97.3088
883.734	41.6193	1284.86	88.6437	883.734	97.3072
883.855	41.6188	1285.34	88.6254	883.855	97.3017
883.975	41.6218	1285.83	88.6067	883.975	97.293
884.096	41.6295	1286.31	88.5875	884.096	97.2821
884.216	41.6423	1286.79	88.5679	884.216	97.2701
884.337	41.6593	1287.27	88.548	884.337	97.2584
884.457	41.6786	1287.75	88.5283	884.457	97.2479
884.578	41.6975	1288.24	88.5091	884.578	97.2393
884.698	41.7131	1288.72	88.4909	884.698	97.2327
884.819	41.723	1289.2	88.4741	884.819	97.2279
884.939	41.7261	1289.68	88.4586	884.939	97.2245
885.06	41.7224	1290.16	88.4446	885.06	97.2229
885.18	41.7131	1290.65	88.4316	885.18	97.2238
885.301	41.7003	1291.13	88.4192	885.301	97.2279
885.421	41.6865	1291.61	88.4067	885.421	97.2359
885.542	41.6743	1292.09	88.3937	885.542	97.2473
885.663	41.6665	1292.58	88.3798	885.663	97.261
885.783	41.6652	1293.06	88.3646	885.783	97.2751
885.904	41.6721	1293.54	88.3478	885.904	97.2879
886.024	41.6878	1294.02	88.3295	886.024	97.2981
886.145	41.7118	1294.5	88.3097	886.145	97.3056
886.265	41.7424	1294.99	88.2885	886.265	97.3111
886.386	41.7773	1295.47	88.2663	886.386	97.3153
886.506	41.8134	1295.95	88.2433	886.506	97.319
886.627	41.8478	1296.43	88.22	886.627	97.322
886.747	41.8782	1296.91	88.1964	886.747	97.3233
886.868	41.9028	1297.4	88.1727	886.868	97.3217
886.988	41.921	1297.88	88.1483	886.988	97.3166
887.109	41.933	1298.36	88.123	887.109	97.3078
887.229	41.9395	1298.84	88.096	887.229	97.2966
887.35	41.9421	1299.33	88.067	887.35	97.285
887.471	41.9428	1299.81	88.0358	887.471	97.2755
887.591	41.9435	1300.29	88.0027	887.591	97.2697
887.712	41.9463	1300.77	87.9681	887.712	97.2688
887.832	41.9525	1301.25	87.9328	887.832	97.2725
887.953	41.9626	1301.74	87.8973	887.953	97.2794
888.073	41.9761	1302.22	87.8619	888.073	97.2874
888.194	41.9916	1302.7	87.8269	888.194	97.2938
888.314	42.0074	1303.18	87.7921	888.314	97.2962
888.435	42.0216	1303.66	87.7572	888.435	97.2926
888.555	42.0331	1304.15	87.7219	888.555	97.2822
888.676	42.0413	1304.63	87.686	888.676	97.2656
888.796	42.0464	1305.11	87.6495	888.796	97.2452
888.917	42.0491	1305.59	87.6125	888.917	97.2243
889.037	42.0502	1306.08	87.5754	889.037	97.207
889.158	42.0505	1306.56	87.5382	889.158	97.1965
889.278	42.0508	1307.04	87.5011	889.278	97.1946
889.399	42.0516	1307.52	87.4642	889.399	97.201
889.519	42.0534	1308	87.4274	889.519	97.2133
889.64	42.0566	1308.48	87.3905	889.64	97.2279
889.761	42.0615	1308.97	87.3535	889.761	97.241
889.881	42.0678	1309.45	87.3163	889.881	97.2498
890.002	42.0748	1309.93	87.2791	890.002	97.253
890.122	42.0814	1310.41	87.2422	890.122	97.2509
890.243	42.0865	1310.9	87.2063	890.243	97.2446
890.363	42.0895	1311.38	87.1723	890.363	97.2358
890.484	42.09	1311.86	87.1411	890.484	97.2261
890.604	42.0888	1312.34	87.1134	890.604	97.2165
890.725	42.0867	1312.83	87.0896	890.725	97.2083
890.845	42.085	1313.31	87.0695	890.845	97.2028
890.966	42.0845	1313.79	87.0529	890.966	97.2014
891.086	42.0857	1314.27	87.0392	891.086	97.205
891.207	42.0887	1314.75	87.0276	891.207	97.2137
891.327	42.0936	1315.23	87.0181	891.327	97.2259
891.448	42.1005	1315.72	87.0105	891.448	97.2387
891.568	42.1099	1316.2	87.005	891.568	97.2482
891.689	42.1226	1316.68	87.0021	891.689	97.2516
891.81	42.139	1317.16	87.0019	891.81	97.2475
891.93	42.1588	1317.65	87.0045	891.93	97.2377
892.051	42.1812	1318.13	87.0097	892.051	97.226
892.171	42.2039	1318.61	87.0169	892.171	97.2174
892.292	42.2245	1319.09	87.0257	892.292	97.2162
892.412	42.2406	1319.57	87.0357	892.412	97.2242
892.533	42.2506	1320.06	87.0471	892.533	97.2403
892.653	42.2545	1320.54	87.06	892.653	97.2606
892.774	42.2541	1321.02	87.0749	892.774	97.28
892.894	42.2525	1321.5	87.0919	892.894	97.2947
893.015	42.2536	1321.98	87.1113	893.015	97.3027
893.135	42.2612	1322.47	87.1327	893.135	97.305
893.256	42.2777	1322.95	87.1558	893.256	97.3048
893.376	42.3034	1323.43	87.1799	893.376	97.306
893.497	42.3364	1323.91	87.2045	893.497	97.3114
893.618	42.3731	1324.4	87.2295	893.618	97.3221
893.738	42.4087	1324.88	87.2548	893.738	97.3366
893.859	42.4387	1325.36	87.2803	893.859	97.3518
893.979	42.4603	1325.84	87.3066	893.979	97.3642
894.1	42.4729	1326.32	87.3338	894.1	97.3707
894.22	42.478	1326.81	87.3621	894.22	97.3701
894.341	42.4793	1327.29	87.3915	894.341	97.3628
894.461	42.4805	1327.77	87.4219	894.461	97.3509
894.582	42.4847	1328.25	87.4531	894.582	97.337
894.702	42.4933	1328.73	87.4852	894.702	97.3244
894.823	42.5057	1329.22	87.5179	894.823	97.3154
894.943	42.5202	1329.7	87.5516	894.943	97.3114
895.064	42.5343	1330.18	87.5861	895.064	97.3128
895.184	42.5462	1330.66	87.6217	895.184	97.319
895.305	42.5554	1331.14	87.6582	895.305	97.3284
895.426	42.5623	1331.63	87.6957	895.426	97.339
895.546	42.5684	1332.11	87.7338	895.546	97.3487
895.667	42.575	1332.59	87.7726	895.667	97.3556
895.787	42.583	1333.07	87.8119	895.787	97.3581
895.908	42.5926	1333.56	87.8514	895.908	97.3552
896.028	42.6037	1334.04	87.8912	896.028	97.3466
896.149	42.616	1334.52	87.9311	896.149	97.3327
896.269	42.6298	1335	87.9708	896.269	97.3144
896.39	42.6454	1335.48	88.01	896.39	97.2935
896.51	42.6627	1335.97	88.0486	896.51	97.2721
896.631	42.6812	1336.45	88.0863	896.631	97.2533
896.751	42.6992	1336.93	88.1229	896.751	97.2394
896.872	42.7144	1337.41	88.1586	896.872	97.2324
896.992	42.7242	1337.89	88.1936	896.992	97.2326
897.113	42.7269	1338.38	88.2281	897.113	97.2389
897.234	42.7223	1338.86	88.2623	897.234	97.2484
897.354	42.7124	1339.34	88.2961	897.354	97.2573
897.475	42.7005	1339.82	88.3293	897.475	97.2619
897.595	42.6905	1340.31	88.3615	897.595	97.2595
897.716	42.686	1340.79	88.3925	897.716	97.2492
897.836	42.6887	1341.27	88.4219	897.836	97.2317
897.957	42.6987	1341.75	88.4498	897.957	97.2096
898.077	42.7143	1342.23	88.4763	898.077	97.1858
898.198	42.7327	1342.72	88.5016	898.198	97.1635
898.318	42.7513	1343.2	88.5261	898.318	97.1452
898.439	42.7682	1343.68	88.5496	898.439	97.1324
898.559	42.7825	1344.16	88.5724	898.559	97.1261
898.68	42.7947	1344.64	88.5943	898.68	97.1267
898.8	42.806	1345.13	88.6152	898.8	97.1338
898.921	42.8175	1345.61	88.6351	898.921	97.1462
899.041	42.8301	1346.09	88.6541	899.041	97.1623
899.162	42.8438	1346.57	88.6724	899.162	97.1793
899.283	42.8578	1347.06	88.6903	899.283	97.1949
899.403	42.8704	1347.54	88.7079	899.403	97.2068
899.524	42.88	1348.02	88.7254	899.524	97.2142
899.644	42.8856	1348.5	88.7427	899.644	97.2176
899.765	42.8871	1348.98	88.7599	899.765	97.219
899.885	42.8858	1349.47	88.777	899.885	97.2205
900.006	42.8841	1349.95	88.794	900.006	97.2241
900.126	42.8845	1350.43	88.8111	900.126	97.2304
900.247	42.8892	1350.91	88.8285	900.247	97.2385
900.367	42.8989	1351.39	88.8462	900.367	97.2462
900.488	42.9127	1351.88	88.8643	900.488	97.2516
900.608	42.9284	1352.36	88.8829	900.608	97.2534
900.729	42.9428	1352.84	88.9018	900.729	97.2517
900.849	42.9535	1353.32	88.9212	900.849	97.248
900.97	42.9593	1353.81	88.9411	900.97	97.2443
901.091	42.9603	1354.29	88.9613	901.091	97.2428
901.211	42.9583	1354.77	88.982	901.211	97.2444
901.332	42.9555	1355.25	89.0029	901.332	97.2492
901.452	42.9541	1355.73	89.0235	901.452	97.2562
901.573	42.9555	1356.22	89.0433	901.573	97.2647
901.693	42.9603	1356.7	89.0619	901.693	97.2741
901.814	42.9689	1357.18	89.0787	901.814	97.2844
901.934	42.9814	1357.66	89.0937	901.934	97.2962
902.055	42.9981	1358.14	89.1069	902.055	97.3097
902.175	43.0192	1358.63	89.1187	902.175	97.3247
902.296	43.0441	1359.11	89.1292	902.296	97.34
902.416	43.0712	1359.59	89.139	902.416	97.3538
902.537	43.0979	1360.07	89.1483	902.537	97.3641
902.657	43.121	1360.56	89.1571	902.657	97.3696
902.778	43.138	1361.04	89.1654	902.778	97.3697
902.898	43.1479	1361.52	89.1731	902.898	97.3647
903.019	43.1521	1362	89.18	903.019	97.3557
903.139	43.1538	1362.48	89.1858	903.139	97.3438
903.26	43.157	1362.96	89.1901	903.26	97.3304
903.381	43.1652	1363.45	89.1925	903.381	97.3166
903.501	43.1798	1363.93	89.1924	903.501	97.3032
903.622	43.1996	1364.41	89.1893	903.622	97.2909
903.742	43.2216	1364.89	89.1828	903.742	97.2802
903.863	43.2422	1365.38	89.1725	903.863	97.2716
903.983	43.2581	1365.86	89.1585	903.983	97.2651
904.104	43.268	1366.34	89.1406	904.104	97.2605
904.224	43.2721	1366.82	89.1192	904.224	97.2577
904.345	43.2718	1367.31	89.0944	904.345	97.2569
904.465	43.2689	1367.79	89.0664	904.465	97.2585
904.586	43.2643	1368.27	89.0353	904.586	97.2632
904.706	43.2585	1368.75	89.0013	904.706	97.2715
904.827	43.2511	1369.23	88.9643	904.827	97.283
904.947	43.2424	1369.71	88.9244	904.947	97.2962
905.068	43.2334	1370.2	88.8818	905.068	97.3085
905.188	43.2261	1370.68	88.8363	905.188	97.3168
905.309	43.2231	1371.16	88.788	905.309	97.3188
905.43	43.2263	1371.64	88.7366	905.43	97.3133
905.55	43.2366	1372.13	88.682	905.55	97.3019
905.671	43.2531	1372.61	88.6239	905.671	97.2876
905.791	43.2737	1373.09	88.5623	905.791	97.2747
905.912	43.2958	1373.57	88.4971	905.912	97.267
906.032	43.3171	1374.05	88.4285	906.032	97.2668
906.153	43.336	1374.54	88.3565	906.153	97.274
906.273	43.3525	1375.02	88.2812	906.273	97.2865
906.394	43.3675	1375.5	88.2027	906.394	97.3008
906.514	43.382	1375.98	88.1208	906.514	97.3132
906.635	43.3973	1376.46	88.0357	906.635	97.3211
906.755	43.4141	1376.95	87.9472	906.755	97.3234
906.876	43.4328	1377.43	87.8558	906.876	97.3205
906.996	43.4532	1377.91	87.7615	906.996	97.3142
907.117	43.4752	1378.39	87.6649	907.117	97.3064
907.237	43.4983	1378.88	87.5663	907.237	97.2994
907.358	43.5219	1379.36	87.4659	907.358	97.2949
907.479	43.5451	1379.84	87.364	907.479	97.2943
907.599	43.5671	1380.32	87.2608	907.599	97.298
907.72	43.5871	1380.8	87.1565	907.72	97.3058
907.84	43.6046	1381.29	87.0514	907.84	97.3162
907.961	43.6196	1381.77	86.9459	907.961	97.3272
908.081	43.6321	1382.25	86.8403	908.081	97.3359
908.202	43.642	1382.73	86.7349	908.202	97.34
908.322	43.649	1383.21	86.6298	908.322	97.3381
908.443	43.6521	1383.7	86.5249	908.443	97.3306
908.563	43.6505	1384.18	86.4204	908.563	97.3199
908.684	43.6438	1384.66	86.3163	908.684	97.3093
908.804	43.6326	1385.14	86.213	908.804	97.3028
908.925	43.6193	1385.62	86.111	908.925	97.303
909.045	43.6073	1386.11	86.0108	909.045	97.3106
909.166	43.6006	1386.59	85.9129	909.166	97.3247
909.287	43.6026	1387.07	85.8174	909.287	97.3423
909.407	43.6151	1387.55	85.7241	909.407	97.3606
909.528	43.6378	1388.04	85.6327	909.528	97.377
909.648	43.6683	1388.52	85.543	909.648	97.3909
909.769	43.7031	1389	85.4548	909.769	97.4027
909.889	43.7381	1389.48	85.3687	909.889	97.4137
910.01	43.7701	1389.96	85.285	910.01	97.4248
910.13	43.7966	1390.45	85.2046	910.13	97.4361
910.251	43.8169	1390.93	85.1279	910.251	97.4462
910.371	43.8309	1391.41	85.0551	910.371	97.4527
910.492	43.8393	1391.89	84.9862	910.492	97.4532
910.612	43.8434	1392.38	84.9209	910.612	97.4459
910.733	43.8444	1392.86	84.8586	910.733	97.431
910.854	43.8441	1393.34	84.7993	910.854	97.4106
910.974	43.8441	1393.82	84.7432	910.974	97.388
911.095	43.8465	1394.3	84.6904	911.095	97.3676
911.215	43.8527	1394.79	84.6415	911.215	97.353
911.336	43.8638	1395.27	84.597	911.336	97.346
911.456	43.8799	1395.75	84.5572	911.456	97.3468
911.577	43.9002	1396.23	84.5223	911.577	97.3534
911.697	43.9231	1396.71	84.4926	911.697	97.3626
911.818	43.9466	1397.2	84.4681	911.818	97.3705
911.938	43.9688	1397.68	84.4488	911.938	97.3739
912.059	43.9881	1398.16	84.4348	912.059	97.371
912.179	44.0037	1398.64	84.4256	912.179	97.3613
912.3	44.0156	1399.12	84.4209	912.3	97.3462
912.42	44.0244	1399.61	84.4201	912.42	97.3278
912.541	44.0312	1400.09	84.4226	912.541	97.3091
912.662	44.0372	1400.57	84.4282	912.662	97.2926
912.782	44.0436	1401.05	84.4367	912.782	97.2802
912.903	44.051	1401.54	84.4483	912.903	97.2729
913.023	44.0591	1402.02	84.4634	913.023	97.2707
913.144	44.0672	1402.5	84.4824	913.144	97.2729
913.264	44.0744	1402.98	84.5055	913.264	97.2782
913.385	44.0799	1403.46	84.5331	913.385	97.2853
913.505	44.0835	1403.95	84.5652	913.505	97.2926
913.626	44.0864	1404.43	84.6019	913.626	97.2991
913.746	44.0906	1404.91	84.6435	913.746	97.3042
913.867	44.0985	1405.39	84.6903	913.867	97.308
913.987	44.1123	1405.88	84.7427	913.987	97.3115
914.108	44.1331	1406.36	84.8006	914.108	97.3164
914.228	44.1601	1406.84	84.8642	914.228	97.3242
914.349	44.1913	1407.32	84.933	914.349	97.3362
914.469	44.2234	1407.8	85.0064	914.469	97.3524
914.59	44.2527	1408.29	85.084	914.59	97.3712
914.711	44.2766	1408.77	85.1651	914.711	97.3897
914.831	44.2931	1409.25	85.2495	914.831	97.404
914.952	44.3021	1409.73	85.3372	914.952	97.4108
915.072	44.3043	1410.21	85.4285	915.072	97.408
915.193	44.3014	1410.7	85.5238	915.193	97.3956
915.313	44.2953	1411.18	85.6233	915.313	97.3761
915.434	44.2881	1411.66	85.7276	915.434	97.3535
915.554	44.2818	1412.14	85.8368	915.554	97.3327
915.675	44.2783	1412.62	85.9509	915.675	97.3177
915.795	44.2794	1413.11	86.0699	915.795	97.3109
915.916	44.2863	1413.59	86.1935	915.916	97.3128
916.036	44.2998	1414.07	86.3212	916.036	97.3217
916.157	44.3196	1414.55	86.4526	916.157	97.3352
916.277	44.3446	1415.04	86.5872	916.277	97.3503
916.398	44.373	1415.52	86.7247	916.398	97.3648
916.519	44.4025	1416	86.865	916.519	97.3772
916.639	44.4306	1416.48	87.0085	916.639	97.3871
916.76	44.4555	1416.96	87.1555	916.76	97.3943
916.88	44.4757	1417.45	87.3064	916.88	97.399
917.001	44.4905	1417.93	87.4617	917.001	97.4013
917.121	44.5	1418.41	87.6208	917.121	97.4015
917.242	44.505	1418.89	87.7831	917.242	97.4
917.362	44.5071	1419.37	87.9471	917.362	97.3976
917.483	44.5082	1419.86	88.1109	917.483	97.3954
917.603	44.5107	1420.34	88.2728	917.603	97.3949
917.724	44.5167	1420.82	88.4313	917.724	97.3968
917.844	44.5275	1421.3	88.5853	917.844	97.4014
917.965	44.5437	1421.79	88.7343	917.965	97.4075
918.085	44.5645	1422.27	88.8783	918.085	97.4131
918.206	44.5882	1422.75	89.0173	918.206	97.4156
918.326	44.613	1423.23	89.151	918.326	97.4127
918.447	44.6369	1423.71	89.2791	918.447	97.4032
918.567	44.6592	1424.19	89.4005	918.567	97.3875
918.688	44.6797	1424.68	89.5142	918.688	97.3672
918.808	44.6993	1425.16	89.6188	918.808	97.3451
918.929	44.7191	1425.64	89.7134	918.929	97.3241
919.05	44.74	1426.12	89.7971	919.05	97.3063
919.17	44.7623	1426.61	89.8697	919.17	97.2926
919.291	44.7854	1427.09	89.9311	919.291	97.2829
919.411	44.8081	1427.57	89.9818	919.411	97.2761
919.532	44.8289	1428.05	90.0224	919.532	97.2716
919.652	44.8466	1428.53	90.0537	919.652	97.2692
919.773	44.8603	1429.02	90.0764	919.773	97.2699
919.893	44.8695	1429.5	90.0913	919.893	97.2751
920.014	44.8749	1429.98	90.099	920.014	97.2866
920.134	44.877	1430.46	90.1001	920.134	97.3047
920.255	44.8774	1430.94	90.0948	920.255	97.329
920.375	44.8775	1431.43	90.0833	920.375	97.357
920.496	44.879	1431.91	90.0661	920.496	97.3855
920.616	44.8834	1432.39	90.0431	920.616	97.4113
920.737	44.8913	1432.87	90.015	920.737	97.4316
920.858	44.9031	1433.36	89.9822	920.858	97.4453
920.978	44.918	1433.84	89.9456	920.978	97.4522
921.099	44.9346	1434.32	89.9058	921.099	97.4532
921.219	44.9513	1434.8	89.8638	921.219	97.4498
921.34	44.9665	1435.28	89.8204	921.34	97.4431
921.46	44.9792	1435.77	89.7761	921.46	97.4344
921.581	44.9891	1436.25	89.7313	921.581	97.4249
921.701	44.9966	1436.73	89.6863	921.701	97.4161
921.822	45.0026	1437.21	89.6406	921.822	97.41
921.942	45.0079	1437.69	89.5941	921.942	97.4082
922.063	45.0134	1438.18	89.5461	922.063	97.412
922.183	45.0197	1438.66	89.4965	922.183	97.4211
922.304	45.0274	1439.14	89.4449	922.304	97.434
922.424	45.037	1439.62	89.3917	922.424	97.4477
922.545	45.0491	1440.11	89.3372	922.545	97.4586
922.665	45.0641	1440.59	89.2821	922.665	97.4638
922.786	45.0819	1441.07	89.2271	922.786	97.462
922.907	45.1021	1441.55	89.1726	922.907	97.4532
923.027	45.1234	1442.03	89.1191	923.027	97.4397
923.148	45.1442	1442.52	89.0667	923.148	97.4239
923.268	45.1625	1443	89.0155	923.268	97.4083
923.389	45.177	1443.48	88.9652	923.389	97.3947
923.509	45.1869	1443.96	88.9157	923.509	97.3835
923.63	45.1927	1444.44	88.8671	923.63	97.3745
923.75	45.1956	1444.93	88.8191	923.75	97.3674
923.871	45.1978	1445.41	88.7719	923.871	97.3615
923.991	45.2015	1445.89	88.7256	923.991	97.3568
924.112	45.2092	1446.37	88.6803	924.112	97.3528
924.232	45.2222	1446.86	88.6364	924.232	97.3489
924.353	45.2413	1447.34	88.5944	924.353	97.344
924.473	45.266	1447.82	88.5548	924.473	97.3366
924.594	45.2949	1448.3	88.5183	924.594	97.326
924.715	45.3259	1448.78	88.4857	924.715	97.3122
924.835	45.3566	1449.27	88.4578	924.835	97.2968
924.956	45.3848	1449.75	88.4353	924.956	97.2827
925.076	45.4091	1450.23	88.4188	925.076	97.2737
925.197	45.4292	1450.71	88.409	925.197	97.2726
925.317	45.4455	1451.19	88.4063	925.317	97.2813
925.438	45.4592	1451.68	88.4111	925.438	97.2992
925.558	45.4713	1452.16	88.4234	925.558	97.3241
925.679	45.4826	1452.64	88.4434	925.679	97.3523
925.799	45.4934	1453.12	88.471	925.799	97.3799
925.92	45.5033	1453.61	88.5061	925.92	97.4036
926.04	45.5123	1454.09	88.5489	926.04	97.4213
926.161	45.5206	1454.57	88.5994	926.161	97.4323
926.282	45.5292	1455.05	88.658	926.282	97.4373
926.402	45.5399	1455.53	88.7248	926.402	97.4375
926.523	45.5544	1456.02	88.7997	926.523	97.4345
926.643	45.5742	1456.5	88.8824	926.643	97.4296
926.764	45.5994	1456.98	88.972	926.764	97.4238
926.884	45.6288	1457.46	89.0677	926.884	97.4173
927.005	45.6601	1457.94	89.1686	927.005	97.4097
927.125	45.6909	1458.43	89.274	927.125	97.4003
927.246	45.7191	1458.91	89.3833	927.246	97.3885
927.366	45.7437	1459.39	89.4959	927.366	97.3744
927.487	45.765	1459.87	89.6112	927.487	97.3591
927.607	45.7841	1460.36	89.7284	927.607	97.3447
927.728	45.8026	1460.84	89.8463	927.728	97.3339
927.848	45.8212	1461.32	89.9641	927.848	97.3295
927.969	45.8404	1461.8	90.0808	927.969	97.333
928.09	45.8596	1462.28	90.1958	928.09	97.3444
928.21	45.878	1462.77	90.3091	928.21	97.3616
928.331	45.8949	1463.25	90.4204	928.331	97.3815
928.451	45.9103	1463.73	90.5298	928.451	97.4005
928.572	45.9243	1464.21	90.637	928.572	97.4157
928.692	45.9374	1464.69	90.7415	928.692	97.4259
928.813	45.9499	1465.18	90.8424	928.813	97.4312
928.933	45.9616	1465.66	90.9386	928.933	97.4329
929.054	45.9715	1466.14	91.0291	929.054	97.4323
929.174	45.9791	1466.62	91.1128	929.174	97.4301
929.295	45.9836	1467.1	91.1891	929.295	97.4259
929.415	45.9857	1467.59	91.2574	929.415	97.4193
929.536	45.9865	1468.07	91.3173	929.536	97.4097
929.656	45.9882	1468.55	91.3689	929.656	97.3979
929.777	45.9927	1469.03	91.4123	929.777	97.3859
929.897	46.0016	1469.52	91.4479	929.897	97.3764
930.018	46.0154	1470	91.4761	930.018	97.372
930.139	46.0334	1470.48	91.4973	930.139	97.3744
930.259	46.0542	1470.96	91.5119	930.259	97.383
930.38	46.0762	1471.44	91.5203	930.38	97.3959
930.5	46.0978	1471.93	91.5228	930.5	97.4096
930.621	46.1187	1472.41	91.5198	930.621	97.4206
930.741	46.139	1472.89	91.5117	930.741	97.4263
930.862	46.1596	1473.37	91.499	930.862	97.4253
930.982	46.1812	1473.85	91.4824	930.982	97.4177
931.103	46.2045	1474.34	91.4622	931.103	97.4044
931.223	46.229	1474.82	91.4389	931.223	97.3864
931.344	46.2539	1475.3	91.4125	931.344	97.3648
931.464	46.2778	1475.78	91.3831	931.464	97.3405
931.585	46.2994	1476.27	91.351	931.585	97.3144
931.705	46.3175	1476.75	91.3164	931.705	97.2878
931.826	46.3316	1477.23	91.2799	931.826	97.2626
931.947	46.342	1477.71	91.2418	931.947	97.2408
932.067	46.3493	1478.19	91.2031	932.067	97.2245
932.188	46.3546	1478.67	91.1639	932.188	97.2155
932.308	46.3592	1479.16	91.1246	932.308	97.2147
932.429	46.3643	1479.64	91.0851	932.429	97.222
932.549	46.3708	1480.12	91.0453	932.549	97.2367
932.67	46.3796	1480.6	91.0051	932.67	97.2571
932.79	46.3913	1481.09	90.9643	932.79	97.2808
932.911	46.4059	1481.57	90.9231	932.911	97.3048
933.031	46.423	1482.05	90.8815	933.031	97.326
933.152	46.4418	1482.53	90.8397	933.152	97.3412
933.272	46.4614	1483.01	90.7977	933.272	97.3483
933.393	46.4805	1483.5	90.7552	933.393	97.3466
933.513	46.4984	1483.98	90.7118	933.513	97.3376
933.634	46.5148	1484.46	90.667	933.634	97.3246
933.754	46.5303	1484.94	90.6202	933.754	97.3121
933.875	46.5461	1485.42	90.5712	933.875	97.305
933.995	46.5637	1485.91	90.52	933.995	97.3069
934.116	46.5846	1486.39	90.4668	934.116	97.3191
934.236	46.6099	1486.87	90.4123	934.236	97.3406
934.357	46.6398	1487.35	90.3569	934.357	97.3678
934.478	46.6735	1487.84	90.3013	934.478	97.3959
934.598	46.7097	1488.32	90.2461	934.598	97.42
934.719	46.7466	1488.8	90.1918	934.719	97.4362
934.839	46.7824	1489.28	90.1388	934.839	97.442
934.96	46.816	1489.76	90.0873	934.96	97.437
935.08	46.8466	1490.25	90.0375	935.08	97.4228
935.201	46.8744	1490.73	89.9892	935.201	97.402
935.321	46.8995	1491.21	89.9421	935.321	97.3782
935.442	46.9226	1491.69	89.8957	935.442	97.3547
935.562	46.9439	1492.17	89.8493	935.562	97.3342
935.683	46.9633	1492.66	89.8025	935.683	97.3182
935.803	46.9803	1493.14	89.7548	935.803	97.3065
935.924	46.9943	1493.62	89.7062	935.924	97.298
936.044	47.0047	1494.1	89.6569	936.044	97.2903
936.165	47.0117	1494.59	89.6072	936.165	97.2815
936.286	47.0159	1495.07	89.5572	936.286	97.2704
936.406	47.019	1495.55	89.5074	936.406	97.2577
936.527	47.023	1496.03	89.4577	936.527	97.2452
936.647	47.0302	1496.51	89.4077	936.647	97.2358
936.768	47.0425	1497	89.3571	936.768	97.2321
936.888	47.061	1497.48	89.3052	936.888	97.2356
937.009	47.0853	1497.96	89.2516	937.009	97.2461
937.129	47.1143	1498.44	89.1957	937.129	97.2622
937.25	47.1458	1498.92	89.1375	937.25	97.2814
937.37	47.1776	1499.41	89.077	937.37	97.3017
937.491	47.2077	1499.89	89.0142	937.491	97.3218
937.611	47.2347	1500.37	88.9495	937.611	97.3413
937.732	47.2583	1500.85	88.883	937.732	97.3601
937.852	47.2786	1501.34	88.8146	937.852	97.3777
937.973	47.2961	1501.82	88.7445	937.973	97.3926
938.093	47.3112	1502.3	88.6723	938.093	97.4026
938.214	47.3244	1502.78	88.5979	938.214	97.405
938.335	47.3361	1503.26	88.5214	938.335	97.3982
938.455	47.3469	1503.75	88.4429	938.455	97.3825
938.576	47.3577	1504.23	88.3627	938.576	97.3604
938.696	47.3698	1504.71	88.2816	938.696	97.3363
938.817	47.3846	1505.19	88.2003	938.817	97.3152
938.937	47.4033	1505.67	88.1197	938.937	97.3012
939.058	47.4265	1506.16	88.0403	939.058	97.2965
939.178	47.4536	1506.64	87.9624	939.178	97.301
939.299	47.4834	1507.12	87.8858	939.299	97.3121
939.419	47.5139	1507.6	87.8098	939.419	97.3264
939.54	47.5433	1508.09	87.7339	939.54	97.3403
939.66	47.5703	1508.57	87.6572	939.66	97.3507
939.781	47.5941	1509.05	87.5793	939.781	97.3558
939.902	47.6151	1509.53	87.4998	939.902	97.3548
940.022	47.6338	1510.01	87.419	940.022	97.348
940.143	47.6511	1510.5	87.3369	940.143	97.3364
940.263	47.6676	1510.98	87.2537	940.263	97.3215
940.384	47.6836	1511.46	87.1697	940.384	97.3054
940.504	47.699	1511.94	87.085	940.504	97.2905
940.625	47.7139	1512.42	86.9998	940.625	97.2793
940.745	47.7283	1512.91	86.9141	940.745	97.2734
940.866	47.7424	1513.39	86.8282	940.866	97.2735
940.986	47.7568	1513.87	86.7422	940.986	97.279
941.107	47.7722	1514.35	86.6563	941.107	97.2879
941.227	47.7892	1514.84	86.5708	941.227	97.2976
941.348	47.8083	1515.32	86.4858	941.348	97.3056
941.468	47.8294	1515.8	86.4016	941.468	97.31
941.589	47.8526	1516.28	86.3182	941.589	97.3099
941.71	47.8771	1516.76	86.2356	941.71	97.3056
941.83	47.9025	1517.24	86.1536	941.83	97.2982
941.951	47.9284	1517.73	86.0721	941.951	97.2893
942.071	47.9544	1518.21	85.9907	942.071	97.2804
942.192	47.9805	1518.69	85.9093	942.192	97.273
942.312	48.007	1519.17	85.8274	942.312	97.2682
942.433	48.0339	1519.66	85.7449	942.433	97.2664
942.553	48.0613	1520.14	85.6617	942.553	97.2675
942.674	48.0885	1520.62	85.5778	942.674	97.2707
942.794	48.1145	1521.1	85.4936	942.794	97.2746
942.915	48.1377	1521.58	85.4096	942.915	97.2776
943.035	48.1565	1522.07	85.3261	943.035	97.2786
943.156	48.1698	1522.55	85.2438	943.156	97.2773
943.276	48.1778	1523.03	85.163	943.276	97.2745
943.397	48.1817	1523.51	85.0839	943.397	97.2719
943.518	48.1837	1523.99	85.0065	943.518	97.2713
943.638	48.1863	1524.48	84.9305	943.638	97.2742
943.759	48.1918	1524.96	84.8558	943.759	97.2808
943.879	48.2013	1525.44	84.7816	943.879	97.29
944	48.2149	1525.92	84.7076	944	97.3
944.12	48.2318	1526.41	84.6332	944.12	97.3087
944.241	48.2511	1526.89	84.5582	944.241	97.3148
944.361	48.2724	1527.37	84.4827	944.361	97.3182
944.482	48.2966	1527.85	84.4075	944.482	97.3196
944.602	48.325	1528.33	84.3334	944.602	97.3199
944.723	48.3592	1528.82	84.2615	944.723	97.3195
944.843	48.3994	1529.3	84.1926	944.843	97.318
944.964	48.4442	1529.78	84.1272	944.964	97.3144
945.084	48.4901	1530.26	84.0652	945.084	97.3077
945.205	48.5327	1530.74	84.006	945.205	97.2975
945.325	48.5676	1531.23	83.949	945.325	97.2848
945.446	48.5925	1531.71	83.8933	945.446	97.2717
945.567	48.6078	1532.19	83.8386	945.567	97.2602
945.687	48.6165	1532.67	83.7847	945.687	97.2517
945.808	48.6237	1533.15	83.7321	945.808	97.2458
945.928	48.6342	1533.64	83.6808	945.928	97.241
946.049	48.6516	1534.12	83.6312	946.049	97.2349
946.169	48.6764	1534.6	83.5833	946.169	97.2261
946.29	48.7067	1535.08	83.5369	946.29	97.2147
946.41	48.7385	1535.57	83.492	946.41	97.2028
946.531	48.7675	1536.05	83.4484	946.531	97.194
946.651	48.7904	1536.53	83.4065	946.651	97.1913
946.772	48.8061	1537.01	83.3668	946.772	97.1964
946.892	48.8154	1537.49	83.3299	946.892	97.2082
947.013	48.8204	1537.98	83.2962	947.013	97.2236
947.133	48.8238	1538.46	83.2662	947.133	97.238
947.254	48.8276	1538.94	83.2398	947.254	97.2473
947.375	48.8331	1539.42	83.2165	947.375	97.2496
947.495	48.8404	1539.9	83.196	947.495	97.2452
947.615	48.8497	1540.39	83.1777	947.615	97.237
947.736	48.8614	1540.87	83.1612	947.736	97.2288
947.857	48.8765	1541.35	83.1462	947.857	97.2242
947.977	48.8963	1541.83	83.1326	947.977	97.2256
948.098	48.9224	1542.32	83.1205	948.098	97.2335
948.218	48.9552	1542.8	83.1102	948.218	97.2473
948.339	48.9942	1543.28	83.1019	948.339	97.265
948.459	49.0375	1543.76	83.0962	948.459	97.2846
948.58	49.0822	1544.24	83.0935	948.58	97.3041
948.7	49.1251	1544.73	83.0942	948.7	97.3218
948.821	49.1635	1545.21	83.0982	948.821	97.3358
948.941	49.1956	1545.69	83.1053	948.941	97.3447
949.062	49.2206	1546.17	83.1148	949.062	97.3473
949.182	49.2387	1546.65	83.1263	949.182	97.3434
949.303	49.2508	1547.14	83.1391	949.303	97.3335
949.423	49.2579	1547.62	83.1533	949.423	97.3192
949.544	49.261	1548.1	83.1689	949.544	97.3027
949.665	49.261	1548.58	83.1864	949.665	97.2862
949.785	49.2591	1549.07	83.2059	949.785	97.2715
949.906	49.2566	1549.55	83.2274	949.906	97.2596
950.026	49.2553	1550.03	83.2506	950.026	97.2508
950.147	49.2571	1550.51	83.2752	950.147	97.2454
950.267	49.264	1550.99	83.301	950.267	97.2432
950.388	49.2775	1551.48	83.3278	950.388	97.2443
950.508	49.2984	1551.96	83.3558	950.508	97.2489
950.629	49.3267	1552.44	83.3858	950.629	97.2566
950.749	49.3614	1552.92	83.418	950.749	97.2663
950.87	49.401	1553.4	83.4527	950.87	97.2766
950.99	49.4439	1553.89	83.4895	950.99	97.2859
951.111	49.4884	1554.37	83.528	951.111	97.293
951.231	49.5332	1554.85	83.5674	951.231	97.2976
951.352	49.577	1555.33	83.6071	951.352	97.3
951.472	49.6191	1555.82	83.6472	951.472	97.3016
951.593	49.6584	1556.3	83.6883	951.593	97.3032
951.714	49.6944	1556.78	83.731	951.714	97.3051
951.834	49.7265	1557.26	83.7763	951.834	97.3068
951.955	49.7545	1557.74	83.8248	951.955	97.3068
952.075	49.7789	1558.23	83.8764	952.075	97.304
952.196	49.8006	1558.71	83.9306	952.196	97.2973
952.316	49.8206	1559.19	83.9863	952.316	97.2874
952.437	49.8401	1559.67	84.0421	952.437	97.2753
952.557	49.8598	1560.15	84.0972	952.557	97.2629
952.678	49.8798	1560.64	84.151	952.678	97.2515
952.798	49.8992	1561.12	84.2037	952.798	97.2416
952.919	49.917	1561.6	84.2558	952.919	97.2327
953.039	49.9323	1562.08	84.3082	953.039	97.2238
953.16	49.9445	1562.57	84.3621	953.16	97.2139
953.28	49.9542	1563.05	84.4181	953.28	97.2027
953.401	49.9628	1563.53	84.4769	953.401	97.1909
953.521	49.9724	1564.01	84.5384	953.521	97.1797
953.642	49.9852	1564.49	84.6022	953.642	97.1707
953.763	50.0029	1564.98	84.6676	953.763	97.1649
953.883	50.0261	1565.46	84.7338	953.883	97.1629
954.004	50.0542	1565.94	84.8	954.004	97.1646
954.124	50.0856	1566.42	84.8658	954.124	97.1693
954.245	50.118	1566.9	84.9312	954.245	97.1766
954.365	50.1492	1567.39	84.9966	954.365	97.1862
954.486	50.1773	1567.87	85.0626	954.486	97.1976
954.606	50.2011	1568.35	85.1299	954.606	97.2101
954.727	50.22	1568.83	85.1987	954.727	97.2229
954.847	50.2341	1569.32	85.2694	954.847	97.2345
954.968	50.2438	1569.8	85.3418	954.968	97.2437
955.088	50.2502	1570.28	85.4157	955.088	97.2496
955.209	50.2545	1570.76	85.4909	955.209	97.252
955.33	50.2583	1571.24	85.567	955.33	97.2517
955.45	50.2636	1571.72	85.644	955.45	97.2499
955.571	50.2726	1572.21	85.7216	955.571	97.248
955.691	50.2871	1572.69	85.7997	955.691	97.2466
955.812	50.3084	1573.17	85.8783	955.812	97.246
955.932	50.3365	1573.65	85.9575	955.932	97.2458
956.053	50.3702	1574.14	86.0374	956.053	97.2452
956.173	50.4075	1574.62	86.1183	956.173	97.244
956.294	50.4455	1575.1	86.2004	956.294	97.242
956.414	50.4816	1575.58	86.2838	956.414	97.2398
956.535	50.5136	1576.06	86.3683	956.535	97.2375
956.655	50.5406	1576.55	86.4535	956.655	97.235
956.776	50.5623	1577.03	86.5387	956.776	97.2317
956.896	50.5791	1577.51	86.6235	956.896	97.2266
957.017	50.5918	1577.99	86.7076	957.017	97.219
957.138	50.6007	1578.47	86.7912	957.138	97.2086
957.258	50.6061	1578.96	86.8749	957.258	97.1965
957.379	50.6083	1579.44	86.9593	957.379	97.1846
957.499	50.6076	1579.92	87.045	957.499	97.1751
957.62	50.6054	1580.4	87.1322	957.62	97.1702
957.74	50.6037	1580.89	87.2209	957.74	97.1711
957.861	50.6048	1581.37	87.3106	957.861	97.1777
957.981	50.6113	1581.85	87.4007	957.981	97.1885
958.102	50.6249	1582.33	87.4908	958.102	97.2016
958.222	50.6462	1582.81	87.5803	958.222	97.2145
958.343	50.6743	1583.3	87.6693	958.343	97.225
958.463	50.7073	1583.78	87.7577	958.463	97.2315
958.584	50.7429	1584.26	87.8458	958.584	97.2328
958.704	50.7789	1584.74	87.9335	958.704	97.2284
958.825	50.8138	1585.22	88.0211	958.825	97.2186
958.945	50.8469	1585.71	88.1088	958.945	97.2042
959.066	50.8783	1586.19	88.1967	959.066	97.1869
959.187	50.908	1586.67	88.2851	959.187	97.1692
959.307	50.936	1587.15	88.3744	959.307	97.1537
959.428	50.9616	1587.63	88.4648	959.428	97.1433
959.548	50.9837	1588.12	88.5563	959.548	97.1401
959.669	51.0013	1588.6	88.6487	959.669	97.1446
959.789	51.0137	1589.08	88.7415	959.789	97.156
959.91	51.0212	1589.56	88.8344	959.91	97.172
960.03	51.0251	1590.05	88.927	960.03	97.1888
960.151	51.0273	1590.53	89.0188	960.151	97.2025
960.271	51.0303	1591.01	89.1096	960.271	97.2094
960.392	51.0361	1591.49	89.1994	960.392	97.2071
960.512	51.0463	1591.97	89.2878	960.512	97.1949
960.633	51.0613	1592.46	89.3749	960.633	97.1739
960.753	51.0808	1592.94	89.4608	960.753	97.1473
960.874	51.1036	1593.42	89.5458	960.874	97.1192
960.994	51.1282	1593.9	89.6306	960.994	97.0941
961.115	51.1533	1594.38	89.716	961.115	97.0761
961.236	51.1779	1594.87	89.8028	961.236	97.0675
961.356	51.2015	1595.35	89.8916	961.356	97.069
961.477	51.2242	1595.83	89.9825	961.477	97.0789
961.597	51.2464	1596.31	90.0755	961.597	97.0943
961.718	51.2687	1596.8	90.1702	961.718	97.1118
961.838	51.2912	1597.28	90.2662	961.838	97.128
961.959	51.314	1597.76	90.363	961.959	97.1412
962.079	51.3365	1598.24	90.4605	962.079	97.1508
962.2	51.358	1598.72	90.5585	962.2	97.1572
962.32	51.3782	1599.21	90.6568	962.32	97.1616
962.441	51.3967	1599.69	90.7551	962.441	97.1651
962.561	51.4141	1600.17	90.8526	962.561	97.1681
962.682	51.4312	1600.65	90.9485	962.682	97.1705
962.802	51.4488	1601.13	91.0422	962.802	97.172
962.923	51.4676	1601.62	91.1333	962.923	97.1722
963.043	51.4878	1602.1	91.222	963.043	97.1712
963.164	51.5089	1602.58	91.3088	963.164	97.1691
963.284	51.5298	1603.06	91.3945	963.284	97.1662
963.405	51.5495	1603.55	91.4797	963.405	97.1625
963.526	51.5669	1604.03	91.5646	963.526	97.1575
963.646	51.5816	1604.51	91.6493	963.646	97.1506
963.767	51.5937	1604.99	91.7332	963.767	97.1418
963.887	51.6037	1605.47	91.8159	963.887	97.1316
964.008	51.6124	1605.96	91.8971	964.008	97.1217
964.128	51.6206	1606.44	91.9768	964.128	97.1144
964.249	51.629	1606.92	92.0552	964.249	97.1121
964.369	51.6381	1607.4	92.1327	964.369	97.1163
964.49	51.6484	1607.88	92.2097	964.49	97.1271
964.61	51.66	1608.37	92.2863	964.61	97.1428
964.731	51.6731	1608.85	92.3626	964.731	97.1606
964.851	51.6872	1609.33	92.4384	964.851	97.1773
964.972	51.7018	1609.81	92.5136	964.972	97.1902
965.092	51.7164	1610.3	92.5882	965.092	97.1975
965.213	51.7306	1610.78	92.662	965.213	97.1989
965.334	51.7443	1611.26	92.7351	965.334	97.1948
965.454	51.7583	1611.74	92.8072	965.454	97.1859
965.575	51.7739	1612.22	92.878	965.575	97.1733
965.695	51.7921	1612.71	92.947	965.695	97.1574
965.816	51.8139	1613.19	93.0136	965.816	97.139
965.936	51.8388	1613.67	93.0775	965.936	97.1188
966.057	51.8652	1614.15	93.1385	966.057	97.0981
966.177	51.8907	1614.63	93.197	966.177	97.0783
966.298	51.9127	1615.12	93.2533	966.298	97.061
966.418	51.9293	1615.6	93.3079	966.418	97.0472
966.539	51.9398	1616.08	93.3612	966.539	97.0376
966.659	51.9454	1616.56	93.4131	966.659	97.0323
966.78	51.9481	1617.05	93.4634	966.78	97.0311
966.9	51.9507	1617.53	93.5117	966.9	97.0337
967.021	51.9551	1618.01	93.5574	967.021	97.04
967.141	51.9627	1618.49	93.6006	967.141	97.0496
967.262	51.9735	1618.97	93.6415	967.262	97.0617
967.383	51.9864	1619.46	93.6803	967.383	97.0745
967.503	52.0002	1619.94	93.7175	967.503	97.0856
967.624	52.0138	1620.42	93.7534	967.624	97.092
967.744	52.0263	1620.9	93.788	967.744	97.0912
967.865	52.0376	1621.38	93.8211	967.865	97.082
967.985	52.0476	1621.87	93.8521	967.985	97.0654
968.106	52.0566	1622.35	93.8804	968.106	97.0439
968.226	52.0645	1622.83	93.9059	968.226	97.0214
968.347	52.0717	1623.31	93.9284	968.347	97.0015
968.467	52.0783	1623.8	93.9483	968.467	96.987
968.588	52.0852	1624.28	93.9661	968.588	96.9789
968.708	52.0932	1624.76	93.9823	968.708	96.9761
968.829	52.1033	1625.24	93.9973	968.829	96.9766
968.949	52.1163	1625.72	94.0113	968.949	96.9784
969.07	52.1326	1626.2	94.0242	969.07	96.9801
969.191	52.1518	1626.69	94.0356	969.191	96.9815
969.311	52.1734	1627.17	94.0454	969.311	96.9834
969.432	52.1966	1627.65	94.0535	969.432	96.9876
969.552	52.2207	1628.13	94.0599	969.552	96.9953
969.673	52.2452	1628.62	94.0651	969.673	97.0076
969.793	52.2695	1629.1	94.0692	969.793	97.0244
969.914	52.2931	1629.58	94.0728	969.914	97.0449
970.034	52.3151	1630.06	94.076	970.034	97.0676
970.155	52.3349	1630.55	94.0788	970.155	97.0905
970.275	52.3517	1631.03	94.0808	970.275	97.1115
970.396	52.3649	1631.51	94.0817	970.396	97.1281
970.516	52.3747	1631.99	94.0812	970.516	97.1383
970.637	52.3815	1632.47	94.079	970.637	97.1403
970.757	52.3862	1632.95	94.0753	970.757	97.1333
970.878	52.3899	1633.44	94.0702	970.878	97.1177
970.999	52.3935	1633.92	94.0643	970.999	97.0954
971.119	52.3978	1634.4	94.0583	971.119	97.0693
971.24	52.4033	1634.88	94.0524	971.24	97.0429
971.36	52.4101	1635.37	94.0471	971.36	97.0194
971.481	52.4183	1635.85	94.0424	971.481	97.0008
971.601	52.4275	1636.33	94.038	971.601	96.9883
971.722	52.437	1636.81	94.0335	971.722	96.9815
971.842	52.4458	1637.29	94.0286	971.842	96.9791
971.963	52.4529	1637.78	94.023	971.963	96.9796
972.083	52.4576	1638.26	94.0168	972.083	96.9817
972.204	52.4597	1638.74	94.0101	972.204	96.9846
972.324	52.4601	1639.22	94.0034	972.324	96.9879
972.445	52.4603	1639.7	93.9969	972.445	96.9911
972.565	52.4625	1640.19	93.991	972.565	96.9939
972.686	52.4681	1640.67	93.9855	972.686	96.9956
972.807	52.4778	1641.15	93.9803	972.807	96.9957
972.927	52.4908	1641.63	93.9752	972.927	96.9936
973.048	52.5055	1642.12	93.9698	973.048	96.9896
973.168	52.5194	1642.6	93.9638	973.168	96.9842
973.289	52.5303	1643.08	93.9575	973.289	96.9788
973.409	52.5373	1643.56	93.9508	973.409	96.9746
973.53	52.5402	1644.04	93.9441	973.53	96.9729
973.65	52.5404	1644.53	93.9375	973.65	96.974
973.771	52.5397	1645.01	93.9313	973.771	96.9779
973.891	52.5397	1645.49	93.9254	973.891	96.9835
974.012	52.5418	1645.97	93.92	974.012	96.9899
974.132	52.5466	1646.45	93.9151	974.132	96.996
974.253	52.5541	1646.94	93.9108	974.253	97.0014
974.373	52.5641	1647.42	93.9072	974.373	97.0058
974.494	52.5762	1647.9	93.9044	974.494	97.0092
974.614	52.5898	1648.38	93.9024	974.614	97.0118
974.735	52.6041	1648.87	93.9011	974.735	97.0132
974.856	52.6183	1649.35	93.9002	974.856	97.0128
974.976	52.6313	1649.83	93.8996	974.976	97.0095
975.097	52.642	1650.31	93.8989	975.097	97.0025
975.217	52.6502	1650.79	93.8981	975.217	96.9918
975.338	52.6561	1651.28	93.8975	975.338	96.978
975.458	52.6604	1651.76	93.8971	975.458	96.9633
975.579	52.6642	1652.24	93.8974	975.579	96.9502
975.699	52.6685	1652.72	93.8985	975.699	96.9414
975.82	52.6733	1653.2	93.9005	975.82	96.939
975.94	52.6782	1653.69	93.9034	975.94	96.9431
976.061	52.6822	1654.17	93.907	976.061	96.9524
976.181	52.6844	1654.65	93.9113	976.181	96.9638
976.302	52.6848	1655.13	93.9161	976.302	96.9734
976.422	52.6843	1655.62	93.9213	976.422	96.9777
976.543	52.6844	1656.1	93.9268	976.543	96.9747
976.663	52.6866	1656.58	93.9324	976.663	96.9644
976.784	52.692	1657.06	93.938	976.784	96.949
976.904	52.7004	1657.54	93.9433	976.904	96.9318
977.025	52.7104	1658.03	93.9483	977.025	96.9169
977.146	52.7198	1658.51	93.953	977.146	96.9073
977.266	52.7265	1658.99	93.9578	977.266	96.9045
977.387	52.7294	1659.47	93.9629	977.387	96.9081
977.507	52.7283	1659.95	93.9686	977.507	96.9161
977.628	52.7246	1660.44	93.9751	977.628	96.9255
977.748	52.72	1660.92	93.9826	977.748	96.9337
977.869	52.7167	1661.4	93.9909	977.869	96.9387
977.989	52.7162	1661.88	93.9999	977.989	96.9397
978.11	52.7195	1662.37	94.0096	978.11	96.9373
978.23	52.7269	1662.85	94.0197	978.23	96.9327
978.351	52.7381	1663.33	94.0302	978.351	96.9274
978.471	52.7526	1663.81	94.0411	978.471	96.9223
978.592	52.7694	1664.29	94.0521	978.592	96.918
978.712	52.7876	1664.78	94.063	978.712	96.9141
978.833	52.8058	1665.26	94.0738	978.833	96.9098
978.954	52.8225	1665.74	94.0845	978.954	96.9042
979.074	52.8361	1666.22	94.0951	979.074	96.8969
979.195	52.8457	1666.7	94.1061	979.195	96.8884
979.315	52.8509	1667.19	94.1178	979.315	96.88
979.436	52.8521	1667.67	94.1303	979.436	96.8731
979.556	52.8502	1668.15	94.1438	979.556	96.8695
979.677	52.8463	1668.63	94.158	979.677	96.8699
979.797	52.8414	1669.12	94.1724	979.797	96.8737
979.918	52.836	1669.6	94.1868	979.918	96.8792
980.038	52.8302	1670.08	94.2006	980.038	96.8838
980.159	52.824	1670.56	94.2138	980.159	96.8849
980.279	52.8172	1671.04	94.2267	980.279	96.8809
980.4	52.8102	1671.53	94.2393	980.4	96.8717
980.52	52.8036	1672.01	94.252	980.52	96.8588
980.641	52.7981	1672.49	94.2651	980.641	96.8452
980.761	52.7941	1672.97	94.2786	980.761	96.8335
980.882	52.7919	1673.45	94.2927	980.882	96.8261
981.003	52.7914	1673.94	94.3075	981.003	96.8235
981.123	52.7925	1674.42	94.323	981.123	96.825
981.244	52.7952	1674.9	94.3395	981.244	96.8289
981.364	52.7995	1675.38	94.3569	981.364	96.8333
981.485	52.8057	1675.86	94.3752	981.485	96.8372
981.605	52.814	1676.35	94.394	981.605	96.8406
981.726	52.824	1676.83	94.413	981.726	96.8442
981.846	52.8347	1677.31	94.4316	981.846	96.8487
981.967	52.8448	1677.79	94.4495	981.967	96.8541
982.087	52.8528	1678.28	94.4663	982.087	96.8597
982.208	52.8578	1678.76	94.4823	982.208	96.8637
982.328	52.8593	1679.24	94.4974	982.328	96.864
982.449	52.8584	1679.72	94.5119	982.449	96.8595
982.569	52.8563	1680.2	94.5258	982.569	96.8498
982.69	52.8546	1680.68	94.5396	982.69	96.8363
982.811	52.8549	1681.17	94.5532	982.811	96.8208
982.931	52.8576	1681.65	94.567	982.931	96.8055
983.052	52.8625	1682.13	94.5815	983.052	96.792
983.172	52.8685	1682.61	94.5969	983.172	96.781
983.293	52.8744	1683.1	94.6134	983.293	96.7723
983.413	52.8787	1683.58	94.631	983.413	96.7655
983.534	52.8803	1684.06	94.6494	983.534	96.7602
983.654	52.879	1684.54	94.6679	983.654	96.7565
983.775	52.8747	1685.03	94.6858	983.775	96.7547
983.895	52.8682	1685.51	94.7028	983.895	96.7553
984.016	52.8607	1685.99	94.7189	984.016	96.7583
984.136	52.8539	1686.47	94.7344	984.136	96.7632
984.257	52.8492	1686.95	94.75	984.257	96.769
984.378	52.8481	1687.43	94.7661	984.378	96.775
984.498	52.8511	1687.92	94.7828	984.498	96.7805
984.619	52.8575	1688.4	94.8	984.619	96.7857
984.739	52.8656	1688.88	94.8171	984.739	96.7912
984.86	52.8725	1689.36	94.8335	984.86	96.7974
984.98	52.8753	1689.85	94.8486	984.98	96.8046
985.101	52.8716	1690.33	94.8621	985.101	96.8118
985.221	52.8604	1690.81	94.8743	985.221	96.8177
985.342	52.8428	1691.29	94.8856	985.342	96.8203
985.462	52.8218	1691.77	94.8966	985.462	96.818
985.583	52.8014	1692.26	94.9077	985.583	96.8102
985.703	52.7862	1692.74	94.9189	985.703	96.7969
985.824	52.7792	1693.22	94.9303	985.824	96.7796
985.944	52.782	1693.7	94.9416	985.944	96.7597
986.065	52.7934	1694.18	94.9525	986.065	96.7394
986.185	52.8106	1694.67	94.9626	986.185	96.7204
986.306	52.8297	1695.15	94.972	986.306	96.7047
986.427	52.8468	1695.63	94.9805	986.427	96.6937
986.547	52.8588	1696.11	94.9881	986.547	96.6883
986.668	52.8645	1696.6	94.9951	986.668	96.6894
986.788	52.864	1697.08	95.0018	986.788	96.6964
986.909	52.8586	1697.56	95.0084	986.909	96.708
987.029	52.8501	1698.04	95.0153	987.029	96.7218
987.15	52.8398	1698.52	95.0229	987.15	96.7347
987.27	52.8287	1699.01	95.0312	987.27	96.7438
987.391	52.8171	1699.49	95.0403	987.391	96.7471
987.511	52.8051	1699.97	95.0497	987.511	96.7439
987.632	52.7926	1700.45	95.059	987.632	96.7351
987.752	52.7803	1700.93	95.0679	987.752	96.7223
987.873	52.7689	1701.42	95.0761	987.873	96.7078
987.993	52.7595	1701.9	95.0838	987.993	96.6933
988.114	52.7528	1702.38	95.0913	988.114	96.68
988.235	52.7491	1702.86	95.0991	988.235	96.6686
988.355	52.748	1703.35	95.1074	988.355	96.6596
988.476	52.7487	1703.83	95.1162	988.476	96.6535
988.596	52.7501	1704.31	95.125	988.596	96.6511
988.717	52.7516	1704.79	95.1331	988.717	96.653
988.837	52.753	1705.27	95.1398	988.837	96.6594
988.958	52.7543	1705.76	95.1445	988.958	96.6695
989.078	52.7561	1706.24	95.1475	989.078	96.6816
989.199	52.7588	1706.72	95.1489	989.199	96.693
989.319	52.7621	1707.2	95.1496	989.319	96.7014
989.44	52.7655	1707.68	95.1506	989.44	96.7048
989.56	52.7679	1708.17	95.1525	989.56	96.703
989.681	52.7684	1708.65	95.1556	989.681	96.697
989.801	52.7664	1709.13	95.16	989.801	96.6889
989.922	52.7621	1709.61	95.1651	989.922	96.681
990.042	52.7558	1710.1	95.1706	990.042	96.6752
990.163	52.7487	1710.58	95.1761	990.163	96.6722
990.284	52.7415	1711.06	95.1812	990.284	96.6714
990.404	52.7343	1711.54	95.1858	990.404	96.6715
990.525	52.7269	1712.02	95.1897	990.525	96.671
990.645	52.7185	1712.51	95.193	990.645	96.6686
990.766	52.7081	1712.99	95.1957	990.766	96.6638
990.886	52.6951	1713.47	95.1978	990.886	96.6572
[truncated: 22,477 more rows]

## Sheet: Figure 2e
bare CC							CC-PANa
298.08	4008.44		--	--	--		297.87	2824.14		--	--	--	--
297.98	3878.67		--	--	--		297.77	2833.55		--	--	--	--
297.88	3952.29		--	--	--		297.67	2784.06		--	--	--	--
297.78	3937.99		--	--	--		297.57	2711.68		--	--	--	--
297.68	3805.35		--	--	--		297.47	2637.74		--	--	--	--
297.58	3851.12		--	--	--		297.37	2760.32		--	--	--	--
297.48	3853.37		--	--	--		297.27	2675.32		--	--	--	--
297.38	3821.65		--	--	--		297.17	2631.68		--	--	--	--
297.28	3749.15		--	--	--		297.07	2649.3		--	--	--	--
297.18	3777.86		--	--	--		296.97	2532.21		--	--	--	--
297.08	3751.31		--	--	--		296.87	2553.25		--	--	--	--
296.98	3735.81		--	--	--		296.77	2512.62		--	--	--	--
296.88	3754.56		--	--	--		296.67	2555.56		--	--	--	--
296.78	3762.08		--	--	--		296.57	2518.46		--	--	--	--
296.68	3831.43		--	--	--		296.47	2497.51		--	--	--	--
296.58	3848.15		--	--	--		296.37	2429.17		--	--	--	--
296.48	3743.78		--	--	--		296.27	2520.67		--	--	--	--
296.38	3807.08		--	--	--		296.17	2380.29		--	--	--	--
296.28	3835.2		--	--	--		296.07	2405		--	--	--	--
296.18	3808.54		--	--	--		295.97	2405.64		--	--	--	--
296.08	3762.34		--	--	--		295.87	2345.28		--	--	--	--
295.98	3887.98		--	--	--		295.77	2355.6		--	--	--	--
295.88	3879.42		--	--	--		295.67	2365.23		--	--	--	--
295.78	3960.55		--	--	--		295.57	2290.2		--	--	--	--
295.68	3889.9		--	--	--		295.47	2327.53		--	--	--	--
295.58	4001.6		--	--	--		295.37	2334.03		--	--	--	--
295.48	3940.55		--	--	--		295.27	2322.33		--	--	--	--
295.38	4021.7		--	--	--		295.17	2365.73		--	--	--	--
295.28	4081.47		--	--	--		295.07	2371.22		--	--	--	--
295.18	4148.13		--	--	--		294.97	2300.02		--	--	--	--
295.08	4132.25		--	--	--		294.87	2269.71		--	--	--	--
294.98	4200.6		--	--	--		294.77	2344.83		--	--	--	--
294.88	4176.48		--	--	--		294.67	2304.24		--	--	--	--
294.78	4268.71		--	--	--		294.57	2359.99		--	--	--	--
294.68	4197.26		--	--	--		294.47	2233.01		--	--	--	--
294.58	4288.33		--	--	--		294.37	2293.88		--	--	--	--
294.48	4134.64		--	--	--		294.27	2292.01		--	--	--	--
294.38	4253.92		--	--	--		294.17	2257.02		--	--	--	--
294.28	4333.28		--	--	--		294.07	2221.04		--	--	--	--
294.18	4326.7		--	--	--		293.97	2272.82		--	--	--	--
294.08	4455.48		--	--	--		293.87	2252.01		--	--	--	--
293.98	4311.63		--	--	--		293.77	2195.64		--	--	--	--
293.88	4430.98		--	--	--		293.67	2255.15		--	--	--	--
293.78	4258.91		--	--	--		293.57	2177.54		--	--	--	--
293.68	4463.94		--	--	--		293.47	2225.67		--	--	--	--
293.58	4419.93		--	--	--		293.37	2193.3		--	--	--	--
293.48	4404.01		--	--	--		293.27	2180.11		--	--	--	--
293.38	4584.25		--	--	--		293.17	2198.91		--	--	--	--
293.28	4489.06		--	--	--		293.07	2157.26		--	--	--	--
293.18	4645.04		--	--	--		292.97	2155.15		--	--	--	--
293.08	4643.9		--	--	--		292.87	2251.2		--	--	--	--
292.98	4571.02		--	--	--		292.77	2244.66		--	--	--	--
292.88	4658.85		--	--	--		292.67	2245.88		--	--	--	--
292.78	4779.02		--	--	--		292.57	2253.26		--	--	--	--
292.68	4841.51		--	--	--		292.47	2233.97		--	--	--	--
292.58	4746.64		--	--	--		292.37	2290.11		--	--	--	--
292.48	4920.15		--	--	--		292.27	2282.78		--	--	--	--
292.38	5059.72		--	--	--		292.17	2318.83		--	--	--	--
292.28	5108.77		--	--	--		292.07	2409		--	--	--	--
292.18	5215.8		--	--	--		291.97	2406.97		--	--	--	--
292.08	5300.12		--	--	--		291.87	2294.15		--	--	--	--
291.98	5348.61		--	--	--		291.77	2388.27	2644.35	2388.27	2410.21	2388.27	2622.41
291.88	5476.86		--	--	--		291.67	2427.27	2661.72	2388.27	2410.83	2388.27	2639.16
291.78	5697.99		--	--	--		291.57	2434.51	2681	2388.2	2411.4	2388.2	2657.8
291.68	5671.16		--	--	--		291.47	2575.41	2702.67	2388.11	2411.99	2388.11	2678.79
291.58	5750.81		--	--	--		291.37	2476.52	2727.07	2387.76	2412.34	2387.76	2702.49
291.48	5788.22		--	--	--		291.27	2536.26	2755.5	2387.59	2412.9	2387.59	2730.19
291.38	5982.53		--	--	--		291.17	2629.56	2788.97	2387.31	2413.39	2387.31	2762.88
291.28	5868.59		--	--	--		291.07	2676.16	2829.26	2386.85	2413.74	2386.85	2802.38
291.18	5846.48		--	--	--		290.97	2796.26	2879.21	2386.3	2414.03	2386.3	2851.48
291.08	5932.96		--	--	--		290.87	2780.94	2942.59	2385.53	2414.14	2385.53	2913.98
290.98	5973.59	6135.36	5973.59	6135.36	5973.59		290.77	2913.57	3025.07	2384.78	2414.31	2384.78	2995.53
290.88	6051.69	6140.52	5973.59	6140.52	5973.59		290.67	3147.54	3133.77	2383.78	2414.28	2383.78	3103.26
290.78	6152.34	6145.53	5973.19	6145.53	5973.19		290.57	3156.04	3277.99	2382.34	2413.86	2382.34	3246.47
290.68	5969.27	6150.29	5972.28	6150.29	5972.28		290.47	3437.45	3469.96	2380.88	2413.46	2380.88	3437.37
290.58	5986.66	6156.26	5972.29	6156.26	5972.29		290.37	3689.64	3723.06	2378.88	2412.59	2378.89	3689.33
290.48	5921.11	6162.45	5972.22	6162.45	5972.22		290.27	4066.76	4052.54	2376.4	2411.3	2376.43	4017.62
290.38	5879.93	6169.3	5972.48	6169.3	5972.48		290.17	4548.02	4473.97	2373.21	2409.35	2373.26	4437.78
290.28	5923.09	6176.71	5972.95	6176.71	5972.95		290.07	5117.24	5001.24	2369.1	2406.55	2369.19	4963.7
290.18	5921.43	6184.27	5973.21	6184.27	5973.21		289.97	5768.63	5644.74	2363.91	2402.74	2364.07	5605.74
290.08	5981.65	6192.24	5973.47	6192.24	5973.47		289.87	6578.32	6408.71	2357.47	2397.77	2357.76	6368.12
289.98	6133.53	6200.33	5973.43	6200.33	5973.43		289.77	7649.11	7288.23	2349.49	2391.34	2350	7245.88
289.88	5924.41	6208.11	5972.61	6208.11	5972.61		289.67	8762.19	8267.97	2339.48	2382.96	2340.35	8223.61
289.78	5875.42	6217.45	5972.86	6217.45	5972.86		289.57	9879.46	9319.06	2327.34	2372.56	2328.83	9272.36
289.68	6080.61	6227.57	5973.35	6227.57	5973.35		289.47	10879.6	10398.2	2313.07	2360.13	2315.55	10348.6
289.58	5999.95	6237.23	5972.81	6237.23	5972.81		289.37	12039.8	11446.3	2296.89	2345.9	2300.97	11393.2
289.48	5999.53	6247.92	5972.67	6247.91	5972.67		289.27	12829.2	12387.9	2278.47	2329.56	2285.09	12330.2
289.38	6096.41	6259.29	5972.53	6259.28	5972.54		289.17	13353	13138.1	2258.54	2311.84	2269.1	13074.2
289.28	6152.44	6270.9	5971.9	6270.89	5971.91		289.07	13628.9	13612.1	2237.57	2293.23	2254.19	13539.9
289.18	6196.01	6283.04	5970.98	6283	5971.01		288.97	13738.1	13747.5	2216.05	2274.22	2241.79	13663.5
289.08	6299.24	6295.83	5969.83	6295.75	5969.9		288.87	13511.1	13525.1	2194.28	2255.13	2233.56	13424.9
288.98	6185.94	6309.08	5968.14	6308.92	5968.31		288.77	12790.6	12978.2	2172.89	2236.62	2231.92	12855.5
288.88	6281.78	6324.02	5967.03	6323.69	5967.36		288.67	11730.3	12180.1	2152.83	2219.64	2240.2	12026
288.78	6469.78	6339.77	5965.42	6339.09	5966.1		288.57	10812	11222	2134.73	2204.85	2262.12	11024.5
288.68	6484.1	6356.1	5962.85	6354.77	5964.18		288.47	9826.36	10192.4	2118.33	2192.01	2301.25	9935.84
288.58	6645.96	6374.28	5960.19	6371.72	5962.75		288.37	8603.48	9168.62	2103.76	2181.28	2362.45	8832.42
288.48	6643.68	6394.12	5956.68	6389.33	5961.48		288.27	7765.45	8213.15	2091.48	2173.14	2451.77	7771.22
288.38	6919.28	6417.33	5953.17	6408.6	5961.91		288.17	6911.49	7371.64	2080.76	2166.89	2575.03	6791.25
288.28	6894.11	6443.77	5948.24	6428.27	5963.74		288.07	6284.45	6677.53	2071.63	2162.61	2739.48	5918.71
288.18	6991.11	6476.88	5943.41	6450.09	5970.2		287.97	5822.03	6151.25	2063.67	2159.91	2952.44	5166.24
288.08	7224.63	6518.74	5938.06	6473.65	5983.15		287.87	5775.56	5802.84	2056.57	2158.53	3221.5	4535.95
287.98	7204.6	6572.42	5931.48	6498.5	6005.4		287.77	5757.73	5633.33	2049.54	2157.75	3553.29	4021.38
287.88	7375.81	6644.28	5924.98	6526.26	6043.01		287.67	5777.06	5637.73	2042.54	2157.58	3954.51	3610.71
287.78	7474.8	6739.81	5917.57	6556.28	6101.1		287.57	5969.02	5806.35	2035.48	2158.03	4429.83	3289.44
287.68	7648.85	6867.28	5909.62	6589.34	6187.55		287.47	6433.32	6125.61	2028.05	2158.89	4981.23	3041.57
287.58	7876.69	7035.44	5900.73	6625.51	6310.66		287.37	7006.99	6579.06	2019.72	2159.79	5607.23	2851.48
287.48	8042.34	7253.8	5890.64	6665.03	6479.42		287.27	7628.01	7148.05	2010.3	2160.74	6302.39	2705.51
287.38	8262.44	7532.56	5879.65	6708.88	6703.32		287.17	8262.77	7812.33	1999.68	2162	7057.56	2592.14
287.28	8655.6	7879.74	5867.48	6757.52	6989.71		287.07	9214.52	8548.93	1987.85	2164.11	7858.21	2502.31
287.18	8898.08	8300.03	5853.24	6810.93	7342.34		286.97	9902.71	9332.28	1974.19	2167.41	8684.77	2428.49
287.08	9298.16	8795.3	5837.69	6870.94	7762.05		286.87	11009.5	10136.1	1959.21	2173.98	9514.52	2366.06
286.98	9575.69	9359.76	5820.01	6937.96	8241.81		286.77	11587.8	10931.9	1942.11	2185.63	10319.9	2310.61
286.88	10208.4	9982.72	5800.83	7014.19	8769.35		286.67	12186.3	11694.3	1923.88	2207.62	11073.9	2260.55
286.78	10833	10643.4	5778.31	7099.69	9322.06		286.57	12860	12398.8	1904.49	2246.56	11747.1	2214.13
286.68	11256.4	11316.9	5752.49	7196.87	9872.54		286.47	13079.6	13026.5	1883.79	2312.41	12311.6	2170.03
286.58	11893.6	11975	5724.38	7309.94	10389.5		286.37	13157	13567.7	1862.63	2420.8	12743.9	2128.31
286.48	12371.4	12586.5	5692.87	7442.24	10837.2		286.27	13631.4	14023	1841.29	2592.59	13024.3	2088.69
286.38	12775.3	13126.4	5658.76	7601.52	11183.6		286.17	13815.5	14405.6	1819.01	2854.81	13138.8	2050.01
286.28	13215.7	13578.1	5622.41	7799.22	11401.2		286.07	14533.6	14744.6	1796.34	3243	13081.8	2012.54
286.18	13684.8	13940.7	5583.62	8053.91	11470.4		285.97	15019	15082.2	1772.27	3798.02	12853.7	1975.05
286.08	14123.6	14237.6	5542.24	8397.38	11382.5		285.87	15646.7	15474.3	1747.24	4566.83	12464.2	1937.8
285.98	14690.3	14525.8	5498.41	8882.79	11141.4		285.77	17039.3	15983.5	1720.97	5595.81	11929.2	1900.38
285.88	15551.2	14904.9	5451.46	9594.77	10761.6		285.67	18346.1	16671.5	1692.03	6925.48	11268.9	1861.22
285.78	16223.1	15526	5399.88	10659.5	10266.4		285.57	19846.3	17592.1	1660.55	8583.32	10509.6	1820.37
285.68	17413.4	16599.9	5344.59	12256.3	9688.19		285.47	21221.3	18778.2	1626.19	10574	9679.28	1777.38
285.58	19008.5	18385.3	5282.95	14609.6	9058.66		285.37	22862.5	20232.9	1589.16	12871.5	8807.36	1732.39
285.48	21265.3	21169.6	5212.84	17973	8409.47		285.27	24189.2	21919.4	1548.96	15411	7921.47	1684.85
285.38	24218.6	25226.7	5130.84	22591	7766.46		285.17	25384	23760.9	1506.18	18091	7047.01	1635.26
285.28	28091.1	30746.7	5033.35	28630.3	7149.72		285.07	26034	25637.6	1461.06	20769.8	6206.06	1583.82
285.18	33346.9	37760	4915.57	36104.9	6570.66		284.97	27018.2	27396.4	1414.63	23277.4	5416.8	1531.53
285.08	39997	46056.1	4770.35	44795.5	6030.92		284.87	27791.4	28861.8	1366.24	25425.7	4690.95	1477.68
284.98	48583.5	55117	4590.42	54181.9	5525.55		284.77	28106.6	29857.2	1316.31	27030.4	4036.73	1422.66
284.88	58350.1	64076.9	4365.71	63401.4	5041.27		284.67	28613.7	30232.1	1265.68	27938.2	3457.94	1367.29
284.78	67268.9	71701.7	4089.97	71226.4	4565.27		284.57	29502	29887.5	1214.01	28050.3	2953.99	1311.17
284.68	74057.2	76544.4	3767.26	76218.8	4092.94		284.47	29322.5	28802	1160.55	27348.8	2520.73	1253.55
284.58	76755.7	77394.3	3408.23	77177	3625.57		284.37	28190.3	27039.3	1107.34	25903	2154.57	1196.44
284.48	74803.5	73924.8	3033.59	73783.5	3174.86		284.27	25964.8	24730.8	1056.16	23851.2	1850.36	1141.6
284.38	67749.4	66904.1	2667	66814.6	2756.42		284.17	23006.8	22045.5	1009.09	21370.3	1602.25	1091.09
284.28	58086.7	57732.5	2334.57	57677.4	2389.7		284.07	19685.8	19166.1	967.521	18651	1403.86	1046.28
284.18	46982.5	47804.8	2049.8	47771.7	2082.9		283.97	15737.8	16265.3	932.151	15873.5	1248.28	1007.86
284.08	36770.7	38203.3	1820.29	38183.9	1839.64		283.87	12548.2	13491.9	904.173	13193.5	1129.75	977.001
283.98	28501.4	29637.6	1641.77	29626.6	1652.8		283.77	9633.25	10958.1	882.169	10729.4	1040.73	952.278
283.88	21590.1	22474.6	1504.58	22468.5	1510.69		283.67	7527.04	8736.21	865.633	8558.92	975.388	933.172
283.78	16516.2	16819.8	1401.99	16816.5	1405.29		283.57	5980.69	6861.69	853.045	6721.76	927.873	918.151
283.68	12804.3	12573.7	1324.79	12572	1326.52		283.47	4615.23	5336.45	843.356	5223.4	893.601	906.158
283.58	9963.87	9519.08	1266.15	9518.19	1267.04		283.37	3816.56	4137.73	836.229	4043.88	869.458	896.846
283.48	7773.52	7395.07	1221.72	7394.62	1222.17		283.27	3149.62	3225.68	830.597	3145.48	852.244	889.141
283.38	6200.45	5948.37	1188.26	5948.16	1188.47		283.17	2589.74	2552.29	826.215	2481.82	840.103	882.79
283.28	4972.54	4967.8	1162.66	4967.7	1162.76		283.07	2200.62	2069.16	822.882	2005.68	831.658	877.586
283.18	4135.23	4293.89	1143.2	4293.85	1143.24		282.97	1876.08	1731.03	820.279	1672.65	825.74	873.202
283.08	3577.01	3815.2	1127.91	3815.18	1127.93		282.87	1664.67	1499.24	818.284	1444.67	821.631	869.511
282.98	3087.58	3459.49	1115.4	3459.48	1115.41		282.77	1495.62	1342.6	816.684	1290.96	818.705	866.296
282.88	2647.16	3182.66	1105.33	3182.65	1105.34		282.67	1366.49	1237.28	815.401	1188.01	816.603	863.473
282.78	2408.74	2958.72	1097.45	2958.72	1097.46		282.57	1250.02	1166.1	814.36	1118.79	815.064	860.961
282.68	2216.06	2771.48	1090.76	2771.48	1090.76		282.47	1194.78	1117.07	813.537	1071.47	813.943	858.733
282.58	1867.43	2611.61	1085.01	2611.61	1085.01		282.37	1103.03	1082.11	812.816	1038.03	813.047	856.671
282.48	1707.23	2474.2	1081.01	2474.2	1081.01		282.27	992.014	1056.14	812.268	1013.44	812.397	854.84
282.38	1523.71	2354.33	1077.82	2354.33	1077.82		282.17	955.154	1035.96	811.928	994.541	811.999	853.272
282.28	1489.02	2249.33	1075.54	2249.33	1075.54		282.07	959.683	1019.47	811.658	979.265	811.696	851.826
282.18	1282.64	2156.29	1073.42	2156.29	1073.42		281.97	849.068	1005.43	811.378	966.368	811.399	850.419
282.08	1136.32	2074.33	1072.36	2074.33	1072.36		281.87	851.872	993.344	811.307	955.371	811.317	849.268
281.98	1072.03	2001.77	1072.03	2001.77	1072.03		281.77	811.23	982.576	811.23	945.645	811.236	848.156
281.88	990.454						281.67	753.397		--	--	--	--
281.78	1003.71						281.57	712.243		--	--	--	--
281.68	938.882						281.47	713.558		--	--	--	--
281.58	880.289						281.37	722.574		--	--	--	--
281.48	806.709						281.27	650.311		--	--	--	--
281.38	784.115						281.17	655.299		--	--	--	--
281.28	742.319						281.07	704.604		--	--	--	--
281.18	718.603						280.97	632.794		--	--	--	--
281.08	670.868						280.87	620.227		--	--	--	--
280.98	659.347						280.77	616.005		--	--	--	--
280.88	660.935						280.67	606.773		--	--	--	--
280.78	653.953						280.57	571.647		--	--	--	--
280.68	627.259						280.47	586.005		--	--	--	--
280.58	572.36						280.37	586.344		--	--	--	--
280.48	571.69						280.27	566.462		--	--	--	--
280.38	563.419						280.17	567.983		--	--	--	--
280.28	561.335						280.07	558.286		--	--	--	--
280.18	576.224						279.97	597.213		--	--	--	--
280.08	528.237						279.87	562.079		--	--	--	--
279.98	534.773						279.77	546.292		--	--	--	--
279.88	523.346						279.67	596.081		--	--	--	--
279.78	546.91						279.57	556.227		--	--	--	--
279.68	491.638						279.47	534.844		--	--	--	--
279.58	510.02						279.37	542.016		--	--	--	--
279.48	510.862						279.27	533.2		--	--	--	--
279.38	492.908						279.17	545.779		--	--	--	--
279.28	482.179						279.07	530.829		--	--	--	--
279.18	462.741						278.97	502.542		--	--	--	--
279.08	431.327						278.87	497.456		--	--	--	--

## Sheet: Figure 3a
	CC-PANa-2		CC-PANa-0.2		CC-PANa-0.4		CC-PANa		bare CC		CC-IrO2
1.2	0.19515	1.2	0.03804	1.2	0.03601	1.2	0.06493	1.2	0.05187	1.2	0.13202
1.201	0.19585	1.201	0.03809	1.201	0.03614	1.201	0.06484	1.201	0.05215	1.201	0.13324
1.202	0.19672	1.202	0.03811	1.202	0.03621	1.202	0.06474	1.202	0.05234	1.202	0.13376
1.203	0.19742	1.203	0.03821	1.203	0.03633	1.203	0.06481	1.203	0.05246	1.203	0.13551
1.204	0.19829	1.204	0.03835	1.204	0.03634	1.204	0.06519	1.204	0.05277	1.204	0.13568
1.205	0.19916	1.205	0.03844	1.205	0.03652	1.205	0.06537	1.205	0.05295	1.205	0.13664
1.206	0.19986	1.206	0.03849	1.206	0.03648	1.206	0.06526	1.206	0.05323	1.206	0.13839
1.207	0.20056	1.207	0.0387	1.207	0.03666	1.207	0.06523	1.207	0.05338	1.207	0.13874
1.208	0.20126	1.208	0.03854	1.208	0.03664	1.208	0.06503	1.208	0.05349	1.208	0.13969
1.209	0.20196	1.209	0.03872	1.209	0.03671	1.209	0.06538	1.209	0.05366	1.209	0.14074
1.21	0.20283	1.21	0.03887	1.21	0.0369	1.21	0.06556	1.21	0.05394	1.21	0.14118
1.211	0.20352	1.211	0.03894	1.211	0.03697	1.211	0.06557	1.211	0.0541	1.211	0.14257
1.212	0.20422	1.212	0.03898	1.212	0.03713	1.212	0.06543	1.212	0.05429	1.212	0.14371
1.213	0.20492	1.213	0.03908	1.213	0.03708	1.213	0.06526	1.213	0.05447	1.213	0.14414
1.214	0.20562	1.214	0.03905	1.214	0.03704	1.214	0.06557	1.214	0.05453	1.214	0.1465
1.215	0.20632	1.215	0.0391	1.215	0.0372	1.215	0.06589	1.215	0.05471	1.215	0.14737
1.216	0.20701	1.216	0.03915	1.216	0.03736	1.216	0.06585	1.216	0.05499	1.216	0.1485
1.217	0.20771	1.217	0.03926	1.217	0.03727	1.217	0.06564	1.217	0.05515	1.217	0.14937
1.218	0.20841	1.218	0.03947	1.218	0.03741	1.218	0.06564	1.218	0.05535	1.218	0.15016
1.219	0.20911	1.219	0.03945	1.219	0.03746	1.219	0.06584	1.219	0.05548	1.219	0.15155
1.22	0.2098	1.22	0.0395	1.22	0.0376	1.22	0.06622	1.22	0.05579	1.22	0.15304
1.221	0.2105	1.221	0.03964	1.221	0.03767	1.221	0.06618	1.221	0.05593	1.221	0.15469
1.222	0.21085	1.222	0.03968	1.222	0.03767	1.222	0.06598	1.222	0.05605	1.222	0.15583
1.223	0.21155	1.223	0.03978	1.223	0.03772	1.223	0.06592	1.223	0.05631	1.223	0.15661
1.224	0.21207	1.224	0.03976	1.224	0.03786	1.224	0.06618	1.224	0.05647	1.224	0.15853
1.225	0.21277	1.225	0.03992	1.225	0.03798	1.225	0.06652	1.225	0.05665	1.225	0.15905
1.226	0.21347	1.226	0.0399	1.226	0.03793	1.226	0.06653	1.226	0.05687	1.226	0.15992
1.227	0.21399	1.227	0.03992	1.227	0.03802	1.227	0.06622	1.227	0.05701	1.227	0.16088
1.228	0.21469	1.228	0.04002	1.228	0.03823	1.228	0.06629	1.228	0.05722	1.228	0.16184
1.229	0.21521	1.229	0.04011	1.229	0.03807	1.229	0.06648	1.229	0.05745	1.229	0.1635
1.23	0.21591	1.23	0.04027	1.23	0.03828	1.23	0.06674	1.23	0.05762	1.23	0.1649
1.231	0.2166	1.231	0.04027	1.231	0.03833	1.231	0.06683	1.231	0.05783	1.231	0.16551
1.232	0.21713	1.232	0.04029	1.232	0.03837	1.232	0.06648	1.232	0.05802	1.232	0.16673
1.233	0.21783	1.233	0.04044	1.233	0.03847	1.233	0.06667	1.233	0.05814	1.233	0.1683
1.234	0.21852	1.234	0.04037	1.234	0.03854	1.234	0.06695	1.234	0.05841	1.234	0.16934
1.235	0.21922	1.235	0.04043	1.235	0.03863	1.235	0.06713	1.235	0.0586	1.235	0.17109
1.236	0.21992	1.236	0.0405	1.236	0.03873	1.236	0.06725	1.236	0.05872	1.236	0.17213
1.237	0.22044	1.237	0.04055	1.237	0.03877	1.237	0.06704	1.237	0.059	1.237	0.17335
1.238	0.22096	1.238	0.04055	1.238	0.0388	1.238	0.06706	1.238	0.05912	1.238	0.17536
1.239	0.22166	1.239	0.04067	1.239	0.03893	1.239	0.06739	1.239	0.05935	1.239	0.17641
1.24	0.22219	1.24	0.04069	1.24	0.03887	1.24	0.06744	1.24	0.05951	1.24	0.17736
1.241	0.22271	1.241	0.04074	1.241	0.03893	1.241	0.06779	1.241	0.05975	1.241	0.17885
1.242	0.22341	1.242	0.04081	1.242	0.03908	1.242	0.06763	1.242	0.05991	1.242	0.18007
1.243	0.22393	1.243	0.04093	1.243	0.03921	1.243	0.06732	1.243	0.06001	1.243	0.18164
1.244	0.22463	1.244	0.04097	1.244	0.03926	1.244	0.06774	1.244	0.06029	1.244	0.18295
1.245	0.22515	1.245	0.041	1.245	0.0394	1.245	0.06809	1.245	0.06052	1.245	0.1846
1.246	0.22585	1.246	0.04111	1.246	0.03945	1.246	0.06802	1.246	0.06073	1.246	0.18696
1.247	0.22655	1.247	0.04112	1.247	0.03947	1.247	0.06821	1.247	0.0609	1.247	0.188
1.248	0.22707	1.248	0.04109	1.248	0.03955	1.248	0.06795	1.248	0.06106	1.248	0.1894
1.249	0.22759	1.249	0.04123	1.249	0.03968	1.249	0.06819	1.249	0.06128	1.249	0.19097
1.25	0.22812	1.25	0.04132	1.25	0.03975	1.25	0.06838	1.25	0.06144	1.25	0.19175
1.251	0.22864	1.251	0.0414	1.251	0.03976	1.251	0.06845	1.251	0.06165	1.251	0.19376
1.252	0.22951	1.252	0.04137	1.252	0.0399	1.252	0.06873	1.252	0.06188	1.252	0.19542
1.253	0.23003	1.253	0.0414	1.253	0.03992	1.253	0.06868	1.253	0.06214	1.253	0.19637
1.254	0.23073	1.254	0.04151	1.254	0.03989	1.254	0.06866	1.254	0.06214	1.254	0.19864
1.255	0.23125	1.255	0.04158	1.255	0.04004	1.255	0.06871	1.255	0.06244	1.255	0.19943
1.256	0.23195	1.256	0.04168	1.256	0.04006	1.256	0.06875	1.256	0.06271	1.256	0.20117
1.257	0.23265	1.257	0.04179	1.257	0.04011	1.257	0.06925	1.257	0.06289	1.257	0.20291
1.258	0.23317	1.258	0.04184	1.258	0.04025	1.258	0.06936	1.258	0.06315	1.258	0.20387
1.259	0.23387	1.259	0.04182	1.259	0.04029	1.259	0.06945	1.259	0.06324	1.259	0.20658
1.26	0.23457	1.26	0.04193	1.26	0.0403	1.26	0.06924	1.26	0.06346	1.26	0.20771
1.261	0.23492	1.261	0.04222	1.261	0.04041	1.261	0.06925	1.261	0.06367	1.261	0.20893
1.262	0.23579	1.262	0.04214	1.262	0.0405	1.262	0.06967	1.262	0.06385	1.262	0.21085
1.263	0.23649	1.263	0.04208	1.263	0.04062	1.263	0.06999	1.263	0.06416	1.263	0.21155
1.264	0.23701	1.264	0.04215	1.264	0.04067	1.264	0.06993	1.264	0.06427	1.264	0.21347
1.265	0.23771	1.265	0.04212	1.265	0.04074	1.265	0.06981	1.265	0.06444	1.265	0.21521
1.266	0.23823	1.266	0.04215	1.266	0.04081	1.266	0.06995	1.266	0.06472	1.266	0.21669
1.267	0.23875	1.267	0.04227	1.267	0.04081	1.267	0.0702	1.267	0.06495	1.267	0.21922
1.268	0.23945	1.268	0.04247	1.268	0.04088	1.268	0.07051	1.268	0.06524	1.268	0.22079
1.269	0.24015	1.269	0.04248	1.269	0.04114	1.269	0.07072	1.269	0.06533	1.269	0.22158
1.27	0.24067	1.27	0.04254	1.27	0.04126	1.27	0.07041	1.27	0.06559	1.27	0.22358
1.271	0.24137	1.271	0.04266	1.271	0.04121	1.271	0.07053	1.271	0.06585	1.271	0.22524
1.272	0.24189	1.272	0.04276	1.272	0.04125	1.272	0.0707	1.272	0.0661	1.272	0.22742
1.273	0.24259	1.273	0.04273	1.273	0.04132	1.273	0.07112	1.273	0.06631	1.273	0.2289
1.274	0.24329	1.274	0.04278	1.274	0.04142	1.274	0.07135	1.274	0.06645	1.274	0.22977
1.275	0.24381	1.275	0.04275	1.275	0.04149	1.275	0.07119	1.275	0.06669	1.275	0.23195
1.276	0.24451	1.276	0.0429	1.276	0.04168	1.276	0.07121	1.276	0.06692	1.276	0.23387
1.277	0.24521	1.277	0.04295	1.277	0.04165	1.277	0.07135	1.277	0.06716	1.277	0.23535
1.278	0.24573	1.278	0.04294	1.278	0.04168	1.278	0.07175	1.278	0.06739	1.278	0.23718
1.279	0.24643	1.279	0.04313	1.279	0.0417	1.279	0.07197	1.279	0.0677	1.279	0.23823
1.28	0.24695	1.28	0.04306	1.28	0.0418	1.28	0.07187	1.28	0.06775	1.28	0.24041
1.281	0.24712	1.281	0.04318	1.281	0.04203	1.281	0.07177	1.281	0.06798	1.281	0.24224
1.282	0.24765	1.282	0.0433	1.282	0.04208	1.282	0.07206	1.282	0.06821	1.282	0.24303
1.283	0.24817	1.283	0.0433	1.283	0.04217	1.283	0.07245	1.283	0.0685	1.283	0.24564
1.284	0.24869	1.284	0.04343	1.284	0.04234	1.284	0.07272	1.284	0.06871	1.284	0.24721
1.285	0.24939	1.285	0.04353	1.285	0.04226	1.285	0.07267	1.285	0.0688	1.285	0.24869
1.286	0.24992	1.286	0.0435	1.286	0.04222	1.286	0.0726	1.286	0.06911	1.286	0.25183
1.287	0.25061	1.287	0.04369	1.287	0.04241	1.287	0.07276	1.287	0.06939	1.287	0.25314
1.288	0.25114	1.288	0.04376	1.288	0.04254	1.288	0.07321	1.288	0.0696	1.288	0.25515
1.289	0.25166	1.289	0.04381	1.289	0.04261	1.289	0.07358	1.289	0.06995	1.289	0.2568
1.29	0.25236	1.29	0.04395	1.29	0.04262	1.29	0.07353	1.29	0.07013	1.29	0.25785
1.291	0.25288	1.291	0.04395	1.291	0.04273	1.291	0.07339	1.291	0.07028	1.291	0.26055
1.292	0.2534	1.292	0.04397	1.292	0.0428	1.292	0.07365	1.292	0.07065	1.292	0.26195
1.293	0.25393	1.293	0.044	1.293	0.04285	1.293	0.07396	1.293	0.07072	1.293	0.26369
1.294	0.25462	1.294	0.04414	1.294	0.04294	1.294	0.07424	1.294	0.07103	1.294	0.26631
1.295	0.25532	1.295	0.04426	1.295	0.04306	1.295	0.07452	1.295	0.07121	1.295	0.26736
1.296	0.25584	1.296	0.04433	1.296	0.04306	1.296	0.07429	1.296	0.07147	1.296	0.26997
1.297	0.25637	1.297	0.04445	1.297	0.0432	1.297	0.07435	1.297	0.07182	1.297	0.27189
1.298	0.25707	1.298	0.04452	1.298	0.04332	1.298	0.07477	1.298	0.07194	1.298	0.27355
1.299	0.25759	1.299	0.04452	1.299	0.04341	1.299	0.07513	1.299	0.0722	1.299	0.27634
1.3	0.25811	1.3	0.04454	1.3	0.04344	1.3	0.07534	1.3	0.0725	1.3	0.27764
1.301	0.25864	1.301	0.04465	1.301	0.04353	1.301	0.07525	1.301	0.07281	1.301	0.27939
1.302	0.25916	1.302	0.04472	1.302	0.04372	1.302	0.07538	1.302	0.07299	1.302	0.28131
1.303	0.25968	1.303	0.04487	1.303	0.0437	1.303	0.07588	1.303	0.0732	1.303	0.28296
1.304	0.2602	1.304	0.04491	1.304	0.04367	1.304	0.07609	1.304	0.07351	1.304	0.28549
1.305	0.26073	1.305	0.045	1.305	0.04388	1.305	0.07628	1.305	0.07374	1.305	0.2875
1.306	0.26125	1.306	0.045	1.306	0.04388	1.306	0.07614	1.306	0.07391	1.306	0.28924
1.307	0.26177	1.307	0.0452	1.307	0.04414	1.307	0.07646	1.307	0.0744	1.307	0.29116
1.308	0.2623	1.308	0.04536	1.308	0.04411	1.308	0.07712	1.308	0.07454	1.308	0.29352
1.309	0.26282	1.309	0.04524	1.309	0.04409	1.309	0.07731	1.309	0.0748	1.309	0.29578
1.31	0.26352	1.31	0.04548	1.31	0.04425	1.31	0.07733	1.31	0.07506	1.31	0.29849
1.311	0.26404	1.311	0.04545	1.311	0.04445	1.311	0.07724	1.311	0.07524	1.311	0.29997
1.312	0.26456	1.312	0.04566	1.312	0.04445	1.312	0.07768	1.312	0.0755	1.312	0.30276
1.313	0.26526	1.313	0.04575	1.313	0.04449	1.313	0.07824	1.313	0.07583	1.313	0.30503
1.314	0.26579	1.314	0.0458	1.314	0.04459	1.314	0.07845	1.314	0.07621	1.314	0.30668
1.315	0.26631	1.315	0.04588	1.315	0.04479	1.315	0.07822	1.315	0.07633	1.315	0.30895
1.316	0.26666	1.316	0.04599	1.316	0.04477	1.316	0.07857	1.316	0.07663	1.316	0.31122
1.317	0.26718	1.317	0.04595	1.317	0.04494	1.317	0.07902	1.317	0.07689	1.317	0.31375
1.318	0.26753	1.318	0.04613	1.318	0.04513	1.318	0.07939	1.318	0.07715	1.318	0.31636
1.319	0.26823	1.319	0.04625	1.319	0.04508	1.319	0.07947	1.319	0.07752	1.319	0.31863
1.32	0.26875	1.32	0.04618	1.32	0.04517	1.32	0.07935	1.32	0.0777	1.32	0.3209
1.321	0.26945	1.321	0.04643	1.321	0.04517	1.321	0.07974	1.321	0.07794	1.321	0.32325
1.322	0.26997	1.322	0.04646	1.322	0.04531	1.322	0.08035	1.322	0.07822	1.322	0.3256
1.323	0.27032	1.323	0.0465	1.323	0.04555	1.323	0.08059	1.323	0.07855	1.323	0.3284
1.324	0.27084	1.324	0.04656	1.324	0.04561	1.324	0.08064	1.324	0.0789	1.324	0.33066
1.325	0.27137	1.325	0.04674	1.325	0.04561	1.325	0.08063	1.325	0.07897	1.325	0.33328
1.326	0.27189	1.326	0.04683	1.326	0.04564	1.326	0.08101	1.326	0.07932	1.326	0.33633
1.327	0.27241	1.327	0.047	1.327	0.04585	1.327	0.08167	1.327	0.07972	1.327	0.33816
1.328	0.27294	1.328	0.04695	1.328	0.04587	1.328	0.08197	1.328	0.07998	1.328	0.34069
1.329	0.27346	1.329	0.04709	1.329	0.04604	1.329	0.08192	1.329	0.08015	1.329	0.34348
1.33	0.27416	1.33	0.04718	1.33	0.04608	1.33	0.08204	1.33	0.0805	1.33	0.34531
1.331	0.27451	1.331	0.04718	1.331	0.04613	1.331	0.08242	1.331	0.08063	1.331	0.34836
1.332	0.27503	1.332	0.04726	1.332	0.04641	1.332	0.08296	1.332	0.08106	1.332	0.35063
1.333	0.27555	1.333	0.0474	1.333	0.04643	1.333	0.08322	1.333	0.08129	1.333	0.35299
1.334	0.27608	1.334	0.04752	1.334	0.04643	1.334	0.08357	1.334	0.08165	1.334	0.35551
1.335	0.27642	1.335	0.04756	1.335	0.04655	1.335	0.08368	1.335	0.08195	1.335	0.35717
1.336	0.27677	1.336	0.04761	1.336	0.04672	1.336	0.08382	1.336	0.08218	1.336	0.35987
1.337	0.27712	1.337	0.04782	1.337	0.04686	1.337	0.08434	1.337	0.08251	1.337	0.36249
1.338	0.27764	1.338	0.04787	1.338	0.04697	1.338	0.08474	1.338	0.08281	1.338	0.36432
1.339	0.27817	1.339	0.04803	1.339	0.04707	1.339	0.08511	1.339	0.08312	1.339	0.36737
1.34	0.27869	1.34	0.04824	1.34	0.04709	1.34	0.08516	1.34	0.08336	1.34	0.36964
1.341	0.27921	1.341	0.04824	1.341	0.04728	1.341	0.08523	1.341	0.08369	1.341	0.372
1.342	0.27956	1.342	0.04833	1.342	0.04728	1.342	0.08556	1.342	0.08396	1.342	0.37513
1.343	0.28026	1.343	0.04843	1.343	0.0474	1.343	0.0861	1.343	0.08427	1.343	0.3774
1.344	0.28078	1.344	0.04852	1.344	0.04744	1.344	0.08638	1.344	0.08455	1.344	0.38028
1.345	0.28131	1.345	0.04862	1.345	0.04765	1.345	0.08678	1.345	0.08485	1.345	0.38385
1.346	0.28183	1.346	0.04866	1.346	0.04787	1.346	0.08694	1.346	0.08516	1.346	0.38586
1.347	0.28235	1.347	0.04887	1.347	0.04794	1.347	0.08683	1.347	0.08542	1.347	0.38935
1.348	0.28288	1.348	0.0489	1.348	0.04803	1.348	0.08753	1.348	0.0858	1.348	0.39188
1.349	0.28323	1.349	0.04897	1.349	0.04805	1.349	0.0879	1.349	0.08607	1.349	0.39528
1.35	0.28375	1.35	0.04901	1.35	0.04824	1.35	0.0883	1.35	0.08645	1.35	0.39903
1.351	0.28427	1.351	0.04915	1.351	0.04829	1.351	0.08828	1.351	0.08671	1.351	0.40147
1.352	0.2848	1.352	0.04925	1.352	0.04843	1.352	0.0884	1.352	0.08694	1.352	0.40435
1.353	0.28549	1.353	0.04939	1.353	0.04862	1.353	0.08889	1.353	0.08736	1.353	0.4067
1.354	0.28602	1.354	0.04953	1.354	0.04864	1.354	0.08948	1.354	0.08769	1.354	0.40949
1.355	0.28636	1.355	0.04951	1.355	0.04861	1.355	0.08959	1.355	0.08792	1.355	0.41246
1.356	0.28689	1.356	0.0497	1.356	0.04887	1.356	0.08961	1.356	0.0883	1.356	0.41481
1.357	0.28741	1.357	0.04979	1.357	0.04894	1.357	0.08983	1.357	0.08863	1.357	0.41804
1.358	0.28793	1.358	0.04988	1.358	0.04913	1.358	0.09053	1.358	0.08894	1.358	0.4217
1.359	0.28846	1.359	0.05007	1.359	0.04923	1.359	0.091	1.359	0.08935	1.359	0.42388
1.36	0.28898	1.36	0.05007	1.36	0.0493	1.36	0.0909	1.36	0.08962	1.36	0.42772
1.361	0.2895	1.361	0.05024	1.361	0.0496	1.361	0.091	1.361	0.08989	1.361	0.43059
1.362	0.29003	1.362	0.05051	1.362	0.04962	1.362	0.09146	1.362	0.09029	1.362	0.4333
1.363	0.29038	1.363	0.05044	1.363	0.04969	1.363	0.09198	1.363	0.09053	1.363	0.43652
1.364	0.2909	1.364	0.05061	1.364	0.04991	1.364	0.09231	1.364	0.09088	1.364	0.43966
1.365	0.29142	1.365	0.05073	1.365	0.05012	1.365	0.09215	1.365	0.09132	1.365	0.44306
1.366	0.29195	1.366	0.05073	1.366	0.05014	1.366	0.09234	1.366	0.09163	1.366	0.44603
1.367	0.29247	1.367	0.05096	1.367	0.05021	1.367	0.09311	1.367	0.09201	1.367	0.44925
1.368	0.29282	1.368	0.05108	1.368	0.05042	1.368	0.09343	1.368	0.09226	1.368	0.45266
1.369	0.29352	1.369	0.05122	1.369	0.05054	1.369	0.09341	1.369	0.09269	1.369	0.4564
1.37	0.29404	1.37	0.05131	1.37	0.05079	1.37	0.09337	1.37	0.0929	1.37	0.45858
1.371	0.29456	1.371	0.05147	1.371	0.05077	1.371	0.094	1.371	0.09332	1.371	0.46225
1.372	0.29508	1.372	0.0516	1.372	0.05096	1.372	0.0947	1.372	0.09364	1.372	0.46521
1.373	0.29561	1.373	0.05171	1.373	0.05098	1.373	0.09484	1.373	0.09397	1.373	0.46879
1.374	0.29596	1.374	0.05173	1.374	0.05115	1.374	0.09458	1.374	0.0943	1.374	0.47297
1.375	0.29648	1.375	0.0519	1.375	0.05138	1.375	0.09529	1.375	0.0947	1.375	0.47498
1.376	0.297	1.376	0.05208	1.376	0.05138	1.376	0.09582	1.376	0.09507	1.376	0.47873
1.377	0.29735	1.377	0.05218	1.377	0.05154	1.377	0.09627	1.377	0.09531	1.377	0.48161
1.378	0.29788	1.378	0.05227	1.378	0.05173	1.378	0.09616	1.378	0.09573	1.378	0.48466
1.379	0.29822	1.379	0.05237	1.379	0.05185	1.379	0.09637	1.379	0.09604	1.379	0.48841
1.38	0.29857	1.38	0.05256	1.38	0.05201	1.38	0.09725	1.38	0.09641	1.38	0.49155
1.381	0.2991	1.381	0.05265	1.381	0.05206	1.381	0.09759	1.381	0.09676	1.381	0.4953
1.382	0.29944	1.382	0.05277	1.382	0.0522	1.382	0.09756	1.382	0.09712	1.382	0.49922
1.383	0.29997	1.383	0.05291	1.383	0.05239	1.383	0.09787	1.383	0.09751	1.383	0.50245
1.384	0.30032	1.384	0.05288	1.384	0.05246	1.384	0.09829	1.384	0.09787	1.384	0.5062
1.385	0.30084	1.385	0.05314	1.385	0.05258	1.385	0.09915	1.385	0.09815	1.385	0.51021
1.386	0.30136	1.386	0.05326	1.386	0.05277	1.386	0.09918	1.386	0.09855	1.386	0.51335
1.387	0.30189	1.387	0.05344	1.387	0.05305	1.387	0.09911	1.387	0.09894	1.387	0.51762
1.388	0.30258	1.388	0.05358	1.388	0.05323	1.388	0.09977	1.388	0.09932	1.388	0.5205
1.389	0.30293	1.389	0.05366	1.389	0.0533	1.389	0.10052	1.389	0.09965	1.389	0.52416
1.39	0.30363	1.39	0.0538	1.39	0.05342	1.39	0.10091	1.39	0.10007	1.39	0.52808
1.391	0.30398	1.391	0.05403	1.391	0.05368	1.391	0.10105	1.391	0.10035	1.391	0.53175
1.392	0.3045	1.392	0.05413	1.392	0.05365	1.392	0.10131	1.392	0.10072	1.392	0.53488
1.393	0.30503	1.393	0.05419	1.393	0.05382	1.393	0.10204	1.393	0.10113	1.393	0.53933
1.394	0.30555	1.394	0.05434	1.394	0.05408	1.394	0.1027	1.394	0.10143	1.394	0.54282
1.395	0.30607	1.395	0.05436	1.395	0.05431	1.395	0.10277	1.395	0.10185	1.395	0.54718
1.396	0.3066	1.396	0.05469	1.396	0.05426	1.396	0.1029	1.396	0.10218	1.396	0.55076
1.397	0.30712	1.397	0.05476	1.397	0.05455	1.397	0.10365	1.397	0.1027	1.397	0.55468
1.398	0.30782	1.398	0.05494	1.398	0.05483	1.398	0.10445	1.398	0.10307	1.398	0.55886
1.399	0.30816	1.399	0.05509	1.399	0.05495	1.399	0.10457	1.399	0.10342	1.399	0.56288
1.4	0.30869	1.4	0.05527	1.4	0.05509	1.4	0.10466	1.4	0.1038	1.4	0.56697
1.401	0.30904	1.401	0.05541	1.401	0.05522	1.401	0.10553	1.401	0.10415	1.401	0.57116
1.402	0.30939	1.402	0.05546	1.402	0.05544	1.402	0.10617	1.402	0.10448	1.402	0.57552
1.403	0.30991	1.403	0.05586	1.403	0.05572	1.403	0.10665	1.403	0.10495	1.403	0.57953
1.404	0.31026	1.404	0.05591	1.404	0.05591	1.404	0.10677	1.404	0.10537	1.404	0.5838
1.405	0.31078	1.405	0.05602	1.405	0.05605	1.405	0.10706	1.405	0.10572	1.405	0.58808
1.406	0.3113	1.406	0.05603	1.406	0.05637	1.406	0.10802	1.406	0.10604	1.406	0.5927
1.407	0.31183	1.407	0.05621	1.407	0.05647	1.407	0.10862	1.407	0.10654	1.407	0.59662
1.408	0.31218	1.408	0.05651	1.408	0.05656	1.408	0.10869	1.408	0.10687	1.408	0.60107
1.409	0.31305	1.409	0.05668	1.409	0.05708	1.409	0.10937	1.409	0.10745	1.409	0.6056
1.41	0.31357	1.41	0.05696	1.41	0.0574	1.41	0.11059	1.41	0.10806	1.41	0.61023
1.411	0.31409	1.411	0.05713	1.411	0.05752	1.411	0.1109	1.411	0.10841	1.411	0.6152
1.412	0.31462	1.412	0.05738	1.412	0.05778	1.412	0.11132	1.412	0.1087	1.412	0.6199
1.413	0.31497	1.413	0.05746	1.413	0.05801	1.413	0.11135	1.413	0.10919	1.413	0.62383
1.414	0.31549	1.414	0.05767	1.414	0.0582	1.414	0.11224	1.414	0.10956	1.414	0.62906
1.415	0.31584	1.415	0.05792	1.415	0.05848	1.415	0.1132	1.415	0.10987	1.415	0.63394
1.416	0.31636	1.416	0.05809	1.416	0.05891	1.416	0.11376	1.416	0.11031	1.416	0.63944
1.417	0.31688	1.417	0.05821	1.417	0.0591	1.417	0.11394	1.417	0.11078	1.417	0.64493
1.418	0.31758	1.418	0.05848	1.418	0.05944	1.418	0.11467	1.418	0.11128	1.418	0.64981
1.419	0.31811	1.419	0.05874	1.419	0.05971	1.419	0.11533	1.419	0.11155	1.419	0.65574
1.42	0.31863	1.42	0.05898	1.42	0.06001	1.42	0.11632	1.42	0.11207	1.42	0.66194
1.421	0.31915	1.421	0.05921	1.421	0.06027	1.421	0.11666	1.421	0.11242	1.421	0.66708
1.422	0.3195	1.422	0.05937	1.422	0.06053	1.422	0.11699	1.422	0.11296	1.422	0.67318
1.423	0.32002	1.423	0.05966	1.423	0.06087	1.423	0.11812	1.423	0.11345	1.423	0.67981
1.424	0.32055	1.424	0.06001	1.424	0.06121	1.424	0.11908	1.424	0.1138	1.424	0.68635
1.425	0.32107	1.425	0.0602	1.425	0.06169	1.425	0.1199	1.425	0.11427	1.425	0.69246
1.426	0.32142	1.426	0.06036	1.426	0.06193	1.426	0.12014	1.426	0.11474	1.426	0.69847
1.427	0.32194	1.427	0.06073	1.427	0.06235	1.427	0.12095	1.427	0.11526	1.427	0.70606
1.428	0.32247	1.428	0.06095	1.428	0.06268	1.428	0.12215	1.428	0.11568	1.428	0.71347
1.429	0.32281	1.429	0.06121	1.429	0.06308	1.429	0.12314	1.429	0.11617	1.429	0.72062
1.43	0.32334	1.43	0.06142	1.43	0.06325	1.43	0.124	1.43	0.11655	1.43	0.72925
1.431	0.32404	1.431	0.06162	1.431	0.06364	1.431	0.12438	1.431	0.11706	1.431	0.73571
1.432	0.32438	1.432	0.06188	1.432	0.06407	1.432	0.12562	1.432	0.11748	1.432	0.74521
1.433	0.32491	1.433	0.06224	1.433	0.06449	1.433	0.12724	1.433	0.11798	1.433	0.75384
1.434	0.32543	1.434	0.06247	1.434	0.06477	1.434	0.12806	1.434	0.11849	1.434	0.76213
1.435	0.32595	1.435	0.06287	1.435	0.06514	1.435	0.12865	1.435	0.11891	1.435	0.7725
1.436	0.32648	1.436	0.06305	1.436	0.06557	1.436	0.12975	1.436	0.11945	1.436	0.78184
1.437	0.327	1.437	0.06329	1.437	0.06598	1.437	0.13125	1.437	0.11981	1.437	0.79169
1.438	0.32735	1.438	0.06343	1.438	0.06638	1.438	0.13263	1.438	0.12032	1.438	0.8025
1.439	0.3277	1.439	0.06376	1.439	0.0668	1.439	0.13382	1.439	0.12082	1.439	0.81253
1.44	0.32822	1.44	0.06416	1.44	0.06721	1.44	0.13453	1.44	0.12131	1.44	0.82413
1.441	0.32857	1.441	0.06435	1.441	0.0677	1.441	0.13626	1.441	0.12185	1.441	0.83581
1.442	0.32909	1.442	0.0647	1.442	0.06824	1.442	0.13806	1.442	0.12238	1.442	0.84689
1.443	0.32962	1.443	0.06479	1.443	0.06864	1.443	0.13942	1.443	0.12278	1.443	0.86032
1.444	0.33014	1.444	0.06519	1.444	0.06911	1.444	0.14057	1.444	0.12328	1.444	0.87374
1.445	0.33084	1.445	0.06535	1.445	0.06952	1.445	0.14187	1.445	0.12372	1.445	0.88857
1.446	0.33136	1.446	0.06571	1.446	0.07013	1.446	0.14386	1.446	0.12429	1.446	0.90426
1.447	0.33206	1.447	0.06603	1.447	0.0707	1.447	0.1459	1.447	0.12485	1.447	0.91996
1.448	0.33258	1.448	0.06638	1.448	0.07119	1.448	0.14765	1.448	0.12532	1.448	0.93653
1.449	0.33345	1.449	0.0668	1.449	0.07185	1.449	0.14854	1.449	0.12595	1.449	0.95397
1.45	0.33398	1.45	0.06706	1.45	0.07236	1.45	0.15059	1.45	0.12649	1.45	0.97228
1.451	0.3345	1.451	0.06739	1.451	0.073	1.451	0.15267	1.451	0.12691	1.451	0.99146
1.452	0.33502	1.452	0.06779	1.452	0.07367	1.452	0.15468	1.452	0.12745	1.452	1.01152
1.453	0.33572	1.453	0.06817	1.453	0.07428	1.453	0.15621	1.453	0.12796	1.453	1.03158
1.454	0.33624	1.454	0.06859	1.454	0.07496	1.454	0.15842	1.454	0.12852	1.454	1.05338
1.455	0.33712	1.455	0.06892	1.455	0.07564	1.455	0.16109	1.455	0.12909	1.455	1.07518
1.456	0.33781	1.456	0.06929	1.456	0.07627	1.456	0.1634	1.456	0.12949	1.456	1.09959
1.457	0.33851	1.457	0.06981	1.457	0.07712	1.457	0.16551	1.457	0.13005	1.457	1.12488
1.458	0.33921	1.458	0.07021	1.458	0.07783	1.458	0.16795	1.458	0.13056	1.458	1.15104
1.459	0.33991	1.459	0.07074	1.459	0.07871	1.459	0.17076	1.459	0.1311	1.459	1.17894
1.46	0.3406	1.46	0.07128	1.46	0.07958	1.46	0.17374	1.46	0.13165	1.46	1.20685
1.461	0.34148	1.461	0.07185	1.461	0.08045	1.461	0.17614	1.461	0.13244	1.461	1.23737
1.462	0.34217	1.462	0.07243	1.462	0.0812	1.462	0.17859	1.462	0.13282	1.462	1.26963
1.463	0.34287	1.463	0.07304	1.463	0.08237	1.463	0.1819	1.463	0.13338	1.463	1.3019
1.464	0.34357	1.464	0.07346	1.464	0.08317	1.464	0.18504	1.464	0.13396	1.464	1.33678
1.465	0.34444	1.465	0.0741	1.465	0.08437	1.465	0.188	1.465	0.13439	1.465	1.37427
1.466	0.34514	1.466	0.07459	1.466	0.08542	1.466	0.19114	1.466	0.13504	1.466	1.4109
1.467	0.34601	1.467	0.07531	1.467	0.08638	1.467	0.19428	1.467	0.13549	1.467	1.45188
1.468	0.34671	1.468	0.07595	1.468	0.08778	1.468	0.19847	1.468	0.13619	1.468	1.49286
1.469	0.34723	1.469	0.0767	1.469	0.08877	1.469	0.20248	1.469	0.13668	1.469	1.53734
1.47	0.3481	1.47	0.07752	1.47	0.09022	1.47	0.20684	1.47	0.13727	1.47	1.58355
1.471	0.34897	1.471	0.07817	1.471	0.0914	1.471	0.21102	1.471	0.13793	1.471	1.63151
1.472	0.34967	1.472	0.07878	1.472	0.09273	1.472	0.21538	1.472	0.13847	1.472	1.68122
1.473	0.35054	1.473	0.0797	1.473	0.09447	1.473	0.22079	1.473	0.13907	1.473	1.73354
1.474	0.35142	1.474	0.08056	1.474	0.09604	1.474	0.22602	1.474	0.13966	1.474	1.7876
1.475	0.35229	1.475	0.08129	1.475	0.09763	1.475	0.23108	1.475	0.14024	1.475	1.84515
1.476	0.35299	1.476	0.08232	1.476	0.09943	1.476	0.23666	1.476	0.14093	1.476	1.90445
1.477	0.35386	1.477	0.08314	1.477	0.10117	1.477	0.24311	1.477	0.14132	1.477	1.96462
1.478	0.35473	1.478	0.08403	1.478	0.10314	1.478	0.25026	1.478	0.14194	1.478	2.02827
1.479	0.35543	1.479	0.08505	1.479	0.10509	1.479	0.25741	1.479	0.14252	1.479	2.09454
1.48	0.3563	1.48	0.08596	1.48	0.10733	1.48	0.26474	1.48	0.14323	1.48	2.16605
1.481	0.35717	1.481	0.08706	1.481	0.10963	1.481	0.27276	1.481	0.14388	1.481	2.24104
1.482	0.35804	1.482	0.08828	1.482	0.11212	1.482	0.28148	1.482	0.14449	1.482	2.31865
1.483	0.35892	1.483	0.08954	1.483	0.11477	1.483	0.2909	1.483	0.145	1.483	2.39974
1.484	0.35979	1.484	0.09071	1.484	0.11756	1.484	0.30067	1.484	0.14566	1.484	2.48346
1.485	0.36066	1.485	0.09189	1.485	0.1206	1.485	0.31183	1.485	0.14623	1.485	2.57327
1.486	0.36153	1.486	0.09334	1.486	0.12384	1.486	0.32334	1.486	0.14683	1.486	2.66832
1.487	0.3624	1.487	0.09486	1.487	0.12717	1.487	0.33537	1.487	0.14752	1.487	2.76511
1.488	0.36328	1.488	0.09632	1.488	0.1307	1.488	0.3481	1.488	0.14812	1.488	2.86714
1.489	0.36432	1.489	0.09791	1.489	0.13453	1.489	0.3624	1.489	0.14868	1.489	2.97178
1.49	0.36502	1.49	0.09963	1.49	0.13861	1.49	0.37845	1.49	0.1493	1.49	3.08165
1.491	0.36589	1.491	0.10136	1.491	0.14285	1.491	0.39554	1.491	0.15011	1.491	3.19762
1.492	0.36694	1.492	0.10328	1.492	0.14728	1.492	0.4135	1.492	0.15072	1.492	3.31796
1.493	0.36764	1.493	0.10536	1.493	0.15213	1.493	0.43251	1.493	0.15145	1.493	3.44527
1.494	0.36868	1.494	0.1074	1.494	0.15719	1.494	0.45327	1.494	0.15209	1.494	3.57607
1.495	0.36955	1.495	0.10972	1.495	0.1627	1.495	0.47611	1.495	0.15277	1.495	3.70862
1.496	0.3706	1.496	0.11203	1.496	0.16858	1.496	0.5	1.496	0.1534	1.496	3.85075
1.497	0.37165	1.497	0.11462	1.497	0.17457	1.497	0.52529	1.497	0.1542	1.497	3.99899
1.498	0.37269	1.498	0.11746	1.498	0.18103	1.498	0.55285	1.498	0.15485	1.498	4.14985
1.499	0.37374	1.499	0.1203	1.499	0.18783	1.499	0.58284	1.499	0.15555	1.499	4.31117
1.5	0.37479	1.5	0.12334	1.5	0.1948	1.5	0.61563	1.5	0.15637	1.5	4.47859
1.501	0.37583	1.501	0.12644	1.501	0.2023	1.501	0.65034	1.501	0.15699	1.501	4.65474
1.502	0.3767	1.502	0.12979	1.502	0.21033	1.502	0.68644	1.502	0.15778	1.502	4.83611
1.503	0.37775	1.503	0.13349	1.503	0.21887	1.503	0.72585	1.503	0.15856	1.503	5.02359
1.504	0.3788	1.504	0.13718	1.504	0.22759	1.504	0.76893	1.504	0.15917	1.504	5.22066
1.505	0.37984	1.505	0.14105	1.505	0.23701	1.505	0.81515	1.505	0.15991	1.505	5.41774
1.506	0.38106	1.506	0.1451	1.506	0.24695	1.506	0.8638	1.506	0.16071	1.506	5.62963
1.507	0.38263	1.507	0.14937	1.507	0.25759	1.507	0.91595	1.507	0.16137	1.507	5.85112
1.508	0.38403	1.508	0.15426	1.508	0.26858	1.508	0.97298	1.508	0.16228	1.508	6.07697
1.509	0.38525	1.509	0.15912	1.509	0.27974	1.509	1.03349	1.509	0.16296	1.509	6.31415
1.51	0.38664	1.51	0.16425	1.51	0.29195	1.51	1.09855	1.51	0.16378	1.51	6.5618
1.511	0.38804	1.511	0.1698	1.511	0.30485	1.511	1.16726	1.511	0.16444	1.511	6.81642
1.512	0.38944	1.512	0.17545	1.512	0.31828	1.512	1.24312	1.512	0.16544	1.512	7.08326
1.513	0.39083	1.513	0.18138	1.513	0.33223	1.513	1.32439	1.513	0.16626	1.513	7.35532
1.514	0.39223	1.514	0.18748	1.514	0.34706	1.514	1.41002	1.514	0.16701	1.514	7.64046
1.515	0.39345	1.515	0.19393	1.515	0.36293	1.515	1.50001	1.515	0.16781	1.515	7.93433
1.516	0.39449	1.516	0.20091	1.516	0.37967	1.516	1.59803	1.516	0.16852	1.516	8.23342
1.517	0.39589	1.517	0.20806	1.517	0.39728	1.517	1.70249	1.517	0.16929	1.517	8.54386
1.518	0.39711	1.518	0.21573	1.518	0.41594	1.518	1.81376	1.518	0.17011	1.518	8.85952
1.519	0.39868	1.519	0.22376	1.519	0.43548	1.519	1.93235	1.519	0.17102	1.519	9.19088
1.52	0.40007	1.52	0.23213	1.52	0.45606	1.52	2.05966	1.52	0.17185	1.52	9.53096
1.521	0.40164	1.521	0.24067	1.521	0.47768	1.521	2.1957	1.521	0.17274	1.521	9.87104
1.522	0.40339	1.522	0.25026	1.522	0.50018	1.522	2.34219	1.522	0.17363	1.522	10.2373
1.523	0.40496	1.523	0.26003	1.523	0.5239	1.523	2.49218	1.523	0.1744	1.523	10.6122
1.524	0.4067	1.524	0.2698	1.524	0.54884	1.524	2.65611	1.524	0.17527	1.524	10.9872
1.525	0.40844	1.525	0.28009	1.525	0.57535	1.525	2.83051	1.525	0.17614	1.525	11.3883
1.526	0.41001	1.526	0.29107	1.526	0.6029	1.526	3.01538	1.526	0.17702	1.526	11.7894
1.527	0.41176	1.527	0.30293	1.527	0.63203	1.527	3.20896	1.527	0.17789	1.527	12.1993
1.528	0.41368	1.528	0.31514	1.528	0.66272	1.528	3.41475	1.528	0.17876	1.528	12.6178
1.529	0.41542	1.529	0.32752	1.529	0.69446	1.529	3.63624	1.529	0.17963	1.529	13.0451
1.53	0.41734	1.53	0.34025	1.53	0.7276	1.53	3.86994	1.53	0.18068	1.53	13.4898
1.531	0.41943	1.531	0.35456	1.531	0.763	1.531	4.12107	1.531	0.18155	1.531	13.952
1.532	0.42152	1.532	0.3692	1.532	0.80015	1.532	4.37918	1.532	0.18242	1.532	14.4054
1.533	0.42362	1.533	0.38473	1.533	0.83904	1.533	4.65648	1.533	0.18329	1.533	14.8676
1.534	0.42606	1.534	0.40095	1.534	0.87967	1.534	4.94947	1.534	0.18434	1.534	15.3385
1.535	0.42815	1.535	0.41769	1.535	0.9224	1.535	5.26339	1.535	0.18539	1.535	15.8094
1.536	0.43059	1.536	0.43548	1.536	0.96687	1.536	5.58778	1.536	0.18626	1.536	16.2977
1.537	0.43321	1.537	0.45414	1.537	1.01292	1.537	5.92786	1.537	0.18731	1.537	16.7947
1.538	0.43583	1.538	0.47332	1.538	1.06105	1.538	6.2941	1.538	0.18835	1.538	17.3005
1.539	0.43844	1.539	0.49355	1.539	1.1125	1.539	6.67429	1.539	0.18922	1.539	17.8062
1.54	0.44123	1.54	0.51431	1.54	1.16621	1.54	7.08587	1.54	0.19027	1.54	18.3469
1.541	0.44402	1.541	0.53628	1.541	1.22202	1.541	7.50269	1.541	0.19132	1.541	18.8875
1.542	0.44699	1.542	0.55948	1.542	1.28097	1.542	7.94566	1.542	0.19236	1.542	19.4369
1.543	0.45013	1.543	0.58372	1.543	1.34305	1.543	8.42352	1.543	0.19341	1.543	19.9862
1.544	0.45309	1.544	0.60883	1.544	1.40776	1.544	8.91358	1.544	0.19463	1.544	20.5443
1.545	0.45623	1.545	0.63516	1.545	1.47473	1.545	9.4455	1.545	0.19568	1.545	21.1286
1.546	0.45937	1.546	0.66272	1.546	1.54484	1.546	9.98789	1.546	0.19672	1.546	21.7041
1.547	0.46286	1.547	0.69097	1.547	1.61826	1.547	10.5547	1.547	0.19794	1.547	22.2883
1.548	0.46652	1.548	0.72062	1.548	1.6943	1.548	11.1738	1.548	0.19899	1.548	22.8726
1.549	0.47001	1.549	0.75149	1.549	1.77365	1.549	11.7894	1.549	0.20039	1.549	23.4917
1.55	0.47367	1.55	0.7841	1.55	1.85736	1.55	12.4626	1.55	0.20143	1.55	24.1108
1.551	0.47768	1.551	0.81759	1.551	1.94282	1.551	13.1655	1.551	0.20265	1.551	24.7386
1.552	0.48187	1.552	0.85282	1.552	2.03525	1.552	13.8613	1.552	0.20387	1.552	25.3665
1.553	0.48605	1.553	0.88961	1.553	2.12942	1.553	14.6444	1.553	0.20527	1.553	25.9943
1.554	0.49041	1.554	0.92763	1.554	2.22883	1.554	15.4361	1.554	0.20649	1.554	26.6309
1.555	0.4953	1.555	0.96722	1.555	2.33173	1.555	16.2663	1.555	0.20788	1.555	27.2936
1.556	0.50018	1.556	1.00786	1.556	2.43811	1.556	17.1644	1.556	0.20928	1.556	27.9738
1.557	0.50524	1.557	1.05006	1.557	2.54973	1.557	18.033	1.557	0.2105	1.557	28.6452
1.558	0.51064	1.558	1.09488	1.558	2.66658	1.558	19.027	1.558	0.2119	1.558	29.3166
1.559	0.5164	1.559	1.14145	1.559	2.78691	1.559	20.0037	1.559	0.21329	1.559	29.9968
1.56	0.52233	1.56	1.18923	1.56	2.91248	1.56	21.085	1.56	0.21469	1.56	30.6944
1.561	0.52826	1.561	1.23911	1.561	3.04328	1.561	22.1314	1.561	0.21608	1.561	31.4182
1.562	0.53436	1.562	1.29108	1.562	3.17757	1.562	23.3173	1.562	0.21748	1.562	32.1506
1.563	0.54099	1.563	1.3455	1.563	3.31883	1.563	24.4858	1.563	0.21905	1.563	32.8657
1.564	0.54762	1.564	1.40183	1.564	3.46358	1.564	25.7589	1.564	0.22079	1.564	33.5807
1.565	0.55477	1.565	1.45973	1.565	3.61706	1.565	27.0146	1.565	0.22219	1.565	34.3219
1.566	0.56209	1.566	1.5199	1.566	3.77402	1.566	28.3923	1.566	0.22376	1.566	35.0718
1.567	0.56976	1.567	1.58198	1.567	3.93621	1.567	29.805	1.567	0.22532	1.567	35.8305
1.568	0.57779	1.568	1.64668	1.568	4.10712	1.568	31.2874	1.568	0.22689	1.568	36.6066
1.569	0.58616	1.569	1.71261	1.569	4.28326	1.569	32.7872	1.569	0.22881	1.569	37.3914
1.57	0.5947	1.57	1.78062	1.57	4.46638	1.57	34.3917	1.57	0.23038	1.57	38.2285
1.571	0.60377	1.571	1.85213	1.571	4.65474	1.571	36.0485	1.571	0.23195	1.571	39.0307
1.572	0.61319	1.572	1.92712	1.572	4.85006	1.572	37.8099	1.572	0.23387	1.572	39.8504
1.573	0.62278	1.573	2.00386	1.573	5.05237	1.573	39.5888	1.573	0.23561	1.573	40.7311
1.574	0.63307	1.574	2.08234	1.574	5.26165	1.574	41.42	1.574	0.23736	1.574	41.5857
1.575	0.64388	1.575	2.1643	1.575	5.47965	1.575	43.4605	1.575	0.23928	1.575	42.4141
1.576	0.65487	1.576	2.24976	1.576	5.70288	1.576	45.344	1.576	0.24137	1.576	43.2599
1.577	0.66673	1.577	2.33522	1.577	5.93309	1.577	47.5589	1.577	0.24346	1.577	44.097
1.578	0.67894	1.578	2.42416	1.578	6.17202	1.578	49.547	1.578	0.24538	1.578	44.9603
1.579	0.69132	1.579	2.51659	1.579	6.41792	1.579	52.0235	1.579	0.24747	1.579	45.841
1.58	0.70423	1.58	2.61251	1.58	6.67254	1.58	54.0466	1.58	0.24974	1.58	46.7741
1.581	0.71783	1.581	2.71018	1.581	6.93414	1.581	56.7498	1.581	0.25183	1.581	47.681
1.582	0.73231	1.582	2.81133	1.582	7.20446	1.582	58.9298	1.582	0.2541	1.582	48.6053
1.583	0.7473	1.583	2.91597	1.583	7.4835	1.583	61.6853	1.583	0.25654	1.583	49.6081
1.584	0.76265	1.584	3.0241	1.584	7.77126	1.584	64.3187	1.584	0.25864	1.584	50.5673
1.585	0.77887	1.585	3.13397	1.585	8.06774	1.585	66.708	1.585	0.26125	1.585	51.5265
1.586	0.79561	1.586	3.24558	1.586	8.37294	1.586	69.8298	1.586	0.26352	1.586	52.5118
1.587	0.8127	1.587	3.36243	1.587	8.68686	1.587	72.1667	1.587	0.26596	1.587	53.4972
1.588	0.83102	1.588	3.48102	1.588	9.00602	1.588	75.4978	1.588	0.2684	1.588	54.4128
1.589	0.84985	1.589	3.6031	1.589	9.33389	1.589	77.9568	1.589	0.27102	1.589	55.433
1.59	0.86938	1.59	3.72867	1.59	9.67397	1.59	81.2181	1.59	0.27346	1.59	56.4794
1.591	0.88979	1.591	3.85773	1.591	10.0263	1.591	84.0085	1.591	0.27608	1.591	57.4822
1.592	0.91072	1.592	3.99027	1.592	10.3873	1.592	87.0954	1.592	0.27869	1.592	58.485
1.593	0.93269	1.593	4.12805	1.593	10.7553	1.593	90.2171	1.593	0.28148	1.593	59.5838
1.594	0.95536	1.594	4.26931	1.594	11.1337	1.594	92.8854	1.594	0.28445	1.594	60.7086
1.595	0.97856	1.595	4.41058	1.595	11.5226	1.595	96.3386	1.595	0.28741	1.595	61.851
1.596	1.00315	1.596	4.55707	1.596	11.9185	1.596	98.8674	1.596	0.29055	1.596	63.063
1.597	1.02756	1.597	4.70706	1.597	12.3283	1.597	102.547	1.597	0.29386	1.597	65.0948
1.598	1.05372	1.598	4.86053	1.598	12.7434	1.598	104.902	1.598	0.297	1.598	67.2138
1.599	1.08093	1.599	5.01749	1.599	13.1602	1.599	108.564	1.599	0.30032	1.599	68.4433
1.6	1.10918	1.6	5.17619	1.6	13.5962	1.6	110.831	1.6	0.30363	1.6	69.6379
1.601	1.13831	1.601	5.34013	1.601	14.0584	1.601	114.354	1.601	0.30729	1.601	70.7715
1.602	1.16813	1.602	5.50755	1.602	14.524	1.602	116.36	1.602	0.31096	1.602	72.0446
1.603	1.19883	1.603	5.67846	1.603	14.9949	1.603	119.708	1.603	0.31427	1.603	73.3962
1.604	1.23057	1.604	5.85286	1.604	15.478	1.604	122.08	1.604	0.31811	1.604	74.6606
1.605	1.26335	1.605	6.02901	1.605	15.9681	1.605	125.027	1.605	0.32177	1.605	76.1343
1.606	1.29754	1.606	6.21038	1.606	16.4703	1.606	127.417	1.606	0.32543	1.606	77.3377
1.607	1.33329	1.607	6.39525	1.607	16.9883	1.607	129.632	1.607	0.32909	1.607	78.4974
1.608	1.37044	1.608	6.58186	1.608	17.5098	1.608	132.788	1.608	0.3331	1.608	79.8142
1.609	1.40811	1.609	6.77544	1.609	18.033	1.609	134.55	1.609	0.33729	1.609	81.0786
1.61	1.44665	1.61	6.97077	1.61	18.591	1.61	137.828	1.61	0.34148	1.61	82.3517
1.611	1.48676	1.611	7.16958	1.611	19.1491	1.611	139.625	1.611	0.34584	1.611	83.7643
1.612	1.52792	1.612	7.37189	1.612	19.7072	1.612	142.398	1.612	0.35037	1.612	85.238
1.613	1.56995	1.613	7.57768	1.613	20.2827	1.613	145.171	1.613	0.3549	1.613	86.764
1.614	1.61372	1.614	7.7887	1.614	20.8757			1.614	0.35979	1.614	88.2464
1.615	1.65872	1.615	8.00147	1.615	21.4686			1.615	0.36467	1.615	89.7288
1.616	1.70389	1.616	8.21773	1.616	22.079			1.616	0.36955	1.616	91.2984
1.617	1.75098	1.617	8.43573	1.617	22.6894			1.617	0.37479	1.617	92.868
1.618	1.79981	1.618	8.65722	1.618	23.3173			1.618	0.37984	1.618	94.612
1.619	1.84864	1.619	8.88742	1.619	23.9626			1.619	0.38508	1.619	96.2688
1.62	1.89922	1.62	9.11763	1.62	24.6078			1.62	0.39066	1.62	97.9256
1.621	1.95154	1.621	9.35307	1.621	25.288			1.621	0.39624	1.621	99.7568
1.622	2.0056	1.622	9.59026	1.622	25.9507			1.622	0.40182	1.622	101.501
1.623	2.06141	1.623	9.83093	1.623	26.6309			1.623	0.40775	1.623	103.594
1.624	2.11896	1.624	10.0733	1.624	27.3285			1.624	0.41368	1.624	105.425
1.625	2.17651	1.625	10.3193	1.625	28.0261			1.625	0.41961	1.625	107.256
1.626	2.23581	1.626	10.5686	1.626	28.7237			1.626	0.42588	1.626	109.174
1.627	2.2951	1.627	10.8198	1.627	29.4562			1.627	0.43216	1.627	111.354
1.628	2.35789	1.628	11.0779	1.628	30.1886			1.628	0.43862	1.628	113.534
1.629	2.41893	1.629	11.3412	1.629	30.9211			1.629	0.44524
1.63	2.48346	1.63	11.6063	1.63	31.671			1.63	0.45187
1.631	2.55147	1.631	11.8732	1.631	32.421			1.631	0.45885
1.632	2.61774	1.632	12.1417	1.632	33.1709			1.632	0.46582
1.633	2.6875	1.633	12.4155	1.633	33.9382			1.633	0.47297
1.634	2.75901	1.634	12.6876	1.634	34.7405			1.634	0.4803
1.635	2.83051	1.635	12.9666	1.635	35.5602			1.635	0.48762
1.636	2.90376	1.636	13.2509	1.636	36.3798			1.636	0.4953
1.637	2.97875	1.637	13.5317	1.637	37.1646			1.637	0.5028
1.638	3.05549	1.638	13.8177	1.638	37.9843			1.638	0.51047
1.639	3.13222	1.639	14.109	1.639	38.804			1.639	0.51867
1.64	3.21245	1.64	14.4002	1.64	39.6586			1.64	0.52686
1.641	3.29267	1.641	14.6932	1.641	40.4957			1.641	0.53523
1.642	3.37464	1.642	14.9897	1.642	41.3502			1.642	0.54378
1.643	3.45835	1.643	15.2896	1.643	42.2048			1.643	0.55232
1.644	3.54381	1.644	15.5914	1.644	43.0594			1.644	0.56104
1.645	3.62926	1.645	15.8983	1.645	43.9314			1.645	0.57011
1.646	3.71821	1.646	16.2035	1.646	44.8034			1.646	0.57953
1.647	3.80715	1.647	16.5122	1.647	45.6754			1.647	0.58877
1.648	3.89958	1.648	16.8261	1.648	46.5822			1.648	0.59837
1.649	3.99202	1.649	17.1435	1.649	47.4891			1.649	0.60813
1.65	4.08794	1.65	17.4574	1.65	48.3786			1.65	0.61807
1.651	4.1856	1.651	17.7714	1.651	49.3029			1.651	0.62801
1.652	4.28326	1.652	18.1027	1.652	50.1923			1.652	0.6383
1.653	4.38267	1.653	18.4166	1.653	51.0992			1.653	0.64877
1.654	4.48382	1.654	18.748	1.654	52.041			1.654	0.65941
1.655	4.58672	1.655	19.0794	1.655	52.9653			1.655	0.67022
1.656	4.69136	1.656	19.3933	1.656	53.8547			1.656	0.68103
1.657	4.79774	1.657	19.7246	1.657	54.8314			1.657	0.69202
1.658	4.90587	1.658	20.056	1.658	55.9301			1.658	0.70301
1.659	5.01574	1.659	20.4048	1.659	57.1509			1.659	0.71434
1.66	5.12736	1.66	20.7362	1.66	58.1624			1.66	0.72603
1.661	5.23898	1.661	21.085	1.661	59.1739			1.661	0.73789
1.662	5.35408	1.662	21.4338	1.662	60.1331			1.662	0.74992
1.663	5.47093	1.663	21.7651	1.663	61.0923			1.663	0.7623
1.664	5.58778	1.664	22.1139	1.664	62.1038			1.664	0.77468
1.665	5.70811	1.665	22.4627	1.665	63.0979			1.665	0.78742
1.666	5.8267	1.666	22.7941	1.666	64.0571			1.666	0.80015
1.667	5.94878	1.667	23.1429	1.667	65.0338			1.667	0.81305
1.668	6.07435	1.668	23.4917	1.668	65.9755			1.668	0.82648
1.669	6.19992	1.669	23.8405	1.669	66.9173			1.669	0.83991
1.67	6.32723	1.67	24.2067	1.67	67.8765			1.67	0.85369
1.671	6.45629	1.671	24.5555	1.671	68.888			1.671	0.86764
1.672	6.58709	1.672	24.9043	1.672	69.8472			1.672	0.88177
1.673	6.71963	1.673	25.2706	1.673	70.8064			1.673	0.89607
1.674	6.85392	1.674	25.6368	1.674	71.7482			1.674	0.91054
1.675	6.98995	1.675	26.003	1.675	72.6899			1.675	0.92537
1.676	7.12773	1.676	26.3867	1.676	73.7014			1.676	0.94054
1.677	7.2655	1.677	26.753	1.677	74.8874			1.677	0.95571
1.678	7.40677	1.678	27.1192	1.678	75.8814			1.678	0.97106
1.679	7.54978	1.679	27.468	1.679	77.015			1.679	0.98641
1.68	7.69453	1.68	27.8342	1.68	78.1312			1.68	1.00228
1.681	7.83928	1.681	28.2179	1.681	79.2125			1.681	1.01797
1.682	7.98578	1.682	28.6016	1.682	80.3635			1.682	1.03402
1.683	8.13576	1.683	28.9678	1.683	81.4274			1.683	1.05059
1.684	8.28749	1.684	29.369	1.684	82.4563			1.684	1.06733
1.685	8.44096	1.685	29.7526	1.685	83.4678			1.685	1.08459
1.686	8.59443	1.686	30.1363	1.686	84.7758			1.686	1.10203
1.687	8.7479	1.687	30.52	1.687	85.892			1.687	1.11965
1.688	8.90486	1.688	30.9037	1.688	87.0779			1.688	1.13761
1.689	9.06357	1.689	31.2874	1.689	88.1069			1.689	1.15575
1.69	9.22402	1.69	31.6536	1.69	89.0835			1.69	1.17424
1.691	9.38446	1.691	32.0722	1.691	90.1822			1.691	1.19272
1.692	9.5484	1.692	32.4558	1.692	91.4379			1.692	1.21156
1.693	9.71408	1.693	32.8221	1.693	92.5541			1.693	1.23074
1.694	9.87976	1.694	33.2232	1.694	93.5656			1.694	1.25027
1.695	10.0472	1.695	33.6418	1.695	94.612			1.695	1.27016
1.696	10.2164	1.696	34.0429	1.696	95.6584			1.696	1.29021
1.697	10.389	1.697	34.444	1.697	96.6699			1.697	1.31079
1.698	10.5617	1.698	34.8102	1.698	97.664			1.698	1.33154
1.699	10.7343	1.699	35.1765	1.699	98.815			1.699	1.353
1.7	10.9105	1.7	35.595	1.7	99.9835			1.7	1.3748
1.701	11.0884	1.701	36.0136	1.701	101.1			1.701	1.39625
1.702	11.2662	1.702	36.4496	1.702	102.146			1.702	1.4177
1.703	11.4459	1.703	36.8856	1.703	103.105			1.703	1.44002
1.704	11.6273	1.704	37.3042					1.704	1.46252
1.705	11.8086	1.705	37.7227					1.705	1.48536
1.706	11.9935	1.706	38.1413					1.706	1.50821
1.707	12.1801	1.707	38.5424					1.707	1.53176
1.708	12.3684	1.708	38.961					1.708	1.55582
1.709	12.5585	1.709	39.397					1.709	1.57989
1.71	12.7469	1.71	39.8155					1.71	1.60431
1.711	12.9405	1.711	40.2515					1.711	1.62924
1.712	13.1341	1.712	40.6701					1.712	1.65453
1.713	13.3277	1.713	41.0886					1.713	1.67965
1.714	13.523	1.714	41.4898					1.714	1.70424
1.715	13.7218	1.715	41.9083					1.715	1.72987
1.716	13.9206	1.716	42.3792					1.716	1.75621
1.717	14.1229	1.717	42.885					1.717	1.78411
1.718	14.3252	1.718	43.3733					1.718	1.81202
1.719	14.524	1.719	43.8442					1.719	1.83818
1.72	14.7281	1.72	44.315					1.72	1.86608
1.721	14.9374	1.721	44.751					1.721	1.89573
1.722	15.1466	1.722	45.1522					1.722	1.92363
1.723	15.3577	1.723	45.5358					1.723	1.95328
1.724	15.5687	1.724	45.9718					1.724	1.98293
1.725	15.7849	1.725	46.5648					1.725	2.01258
1.726	15.9977	1.726	47.0182					1.726	2.04222
1.727	16.2018	1.727	47.5066					1.727	2.07362
1.728	16.418	1.728	48.0298					1.728	2.10501
1.729	16.6378	1.729	48.553					1.729	2.1364
1.73	16.8558	1.73	49.1459					1.73	2.16779
1.731	17.0772	1.731	49.6866					1.731	2.19918
1.732	17.2987	1.732	50.2272					1.732	2.23058
1.733	17.5272	1.733	50.733					1.733	2.26371
1.734	17.7539	1.734	51.2038					1.734	2.29685
1.735	17.9981	1.735	51.5875					1.735	2.32998
1.736	18.2248	1.736	52.1107					1.736	2.36486
1.737	18.469	1.737	52.7037					1.737	2.398
1.738	18.6957	1.738	53.2269					1.738	2.43288
1.739	18.9398	1.739	53.7501					1.739	2.46776
1.74	19.1666	1.74	54.2558					1.74	2.50264
1.741	19.4107	1.741	54.7616					1.741	2.53752
1.742	19.6374	1.742	55.3022					1.742	2.57414
1.743	19.8816	1.743	55.7731					1.743	2.61077
1.744	20.1258	1.744	56.2963					1.744	2.64739
1.745	20.3699	1.745	56.8718					1.745	2.68402
1.746	20.6141	1.746	57.4299					1.746	2.72238
1.747	20.8757	1.747	57.9706					1.747	2.76075
1.748	21.1373	1.748	58.4414					1.748	2.79912
1.749	21.3814	1.749	58.9298					1.749	2.83749
1.75	21.643	1.75	59.4704					1.75	2.87586
1.751	21.9046	1.751	60.0808					1.751	2.91597
1.752	22.1662	1.752	60.7086					1.752	2.95434
1.753	22.4278	1.753	61.2842					1.753	2.99445
1.754	22.6894	1.754	61.8248					1.754	3.03456
1.755	22.9685	1.755	62.348					1.755	3.07467
1.756	23.2301	1.756	62.8363					1.756	3.11478
1.757	23.5091	1.757	63.3246					1.757	3.15664
1.758	23.7707	1.758	63.9525					1.758	3.1985
1.759	24.0498	1.759	64.4931					1.759	3.23861
1.76	24.3288	1.76	65.0686					1.76	3.28221
1.761	24.6078	1.761	65.7139					1.761	3.32406
1.762	24.9043	1.762	66.3243					1.762	3.36766
1.763	25.2008	1.763	67.0219					1.763	3.40952
1.764	25.4798	1.764	67.6498					1.764	3.45312
1.765	25.7763	1.765	68.3299					1.765	3.49672
1.766	26.0728	1.766	68.9752					1.766	3.54032
1.767	26.3693	1.767	69.76					1.767	3.58392
1.768	26.6658	1.768	70.4227					1.768	3.62926
1.769	26.9622	1.769	70.911					1.769	3.67286
1.77	27.2587	1.77	71.5214					1.77	3.71821
1.771	27.5552	1.771	72.1667					1.771	3.76181
1.772	27.8691	1.772	72.7422					1.772	3.80715
1.773	28.1656	1.773	73.3701					1.773	3.85424
1.774	28.497	1.774	74.0851					1.774	3.90133
1.775	28.776	1.775	74.7653					1.775	3.94667
1.776	29.0899	1.776	75.3931					1.776	3.99376
1.777	29.4387	1.777	76.0558					1.777	4.04085
1.778	29.7526	1.778	76.6488					1.778	4.08968
1.779	30.1014	1.779	77.2243					1.779	4.13851
1.78	30.4502	1.78	77.887					1.78	4.1856
1.781	30.8165	1.781	78.6195					1.781	4.23269
1.782	31.1827	1.782	79.2299					1.782	4.28152
1.783	31.5141	1.783	79.8752					1.783	4.33035
1.784	31.8629	1.784	80.6077					1.784	4.37918
1.785	32.2117	1.785	81.1832					1.785	4.42802
1.786	32.5605	1.786	81.8634					1.786	4.47685
1.787	32.9093	1.787	82.5261					1.787	4.52568
1.788	33.2755	1.788	83.2237					1.788	4.57626
1.789	33.6592	1.789	83.991					1.789	4.62509
1.79	34.0429	1.79	84.7584					1.79	4.67566
1.791	34.4091	1.791	85.4909					1.791	4.72624
1.792	34.7754	1.792	86.2234					1.792	4.77682
1.793	35.1765	1.793	86.9384					1.793	4.82739
1.794	35.5602	1.794	87.7232					1.794	4.87797
1.795	35.9438	1.795	88.3162					1.795	4.93029
1.796	36.3275	1.796	88.9789					1.796	4.98086
1.797	36.7286	1.797	89.8683					1.797	5.03318
1.798	37.1472	1.798	90.8624					1.798	5.08376
1.799	37.5483	1.799	91.6472					1.799	5.13434
1.8	37.9494	1.8	92.2053					1.8	5.18666
1.801	38.3506	1.801	92.7982					1.801	5.23898
1.802	38.6819	1.802	93.4435					1.802	5.2913
1.803	39.0656	1.803	94.0539					1.803	5.34362
1.804	39.5016	1.804	94.7341					1.804	5.39594
1.805	39.9376	1.805	95.4142					1.805	5.44826
1.806	40.391	1.806	96.1642					1.806	5.50058
1.807	40.827	1.807	96.9315					1.807	5.5529
1.808	41.2805	1.808	97.5942					1.808	5.60696
1.809	41.7514	1.809	98.379					1.809	5.65928
1.81	42.1874	1.81	99.0941					1.81	5.7116
1.811	42.6408	1.811	99.7568					1.811	5.76566
1.812	43.1466	1.812	100.524					1.812	5.81798
1.813	43.6349	1.813	101.239					1.813	5.8703
1.814	44.0883	1.814	101.902					1.814	5.92262
1.815	44.5592	1.815	102.879					1.815	5.97669
1.816	45.0301	1.816	103.89					1.816	6.02901
1.817	45.5358	1.817	104.936					1.817	6.08307
1.818	46.0067	1.818	105.686					1.818	6.13539
1.819	46.495	1.819	106.262					1.819	6.18946
1.82	47.0008	1.82	107.116					1.82	6.24352
1.821	47.5066	1.821	107.552					1.821	6.29758
1.822	48.0646	1.822	108.547					1.822	6.35165
1.823	48.5355	1.823	109.349					1.823	6.40397
1.824	49.0238	1.824	109.698					1.824	6.45629
1.825	49.5296	1.825	110.291					1.825	6.50861
1.826	50.0528	1.826	111.163					1.826	6.56267
1.827	50.6283	1.827	111.982					1.827	6.61499
1.828	51.1864	1.828	112.523					1.828	6.66731
1.829	51.7445	1.829	113.412					1.829	6.71963
1.83	52.2677	1.83	113.901					1.83	6.7737
1.831	52.7386	1.831	114.406					1.831	6.82602
1.832	53.2792	1.832	115.017					1.832	6.87834
1.833	53.8373	1.833	115.906					1.833	6.93066
1.834	54.3256	1.834	116.272					1.834	6.98298
1.835	54.7093	1.835	116.865					1.835	7.0353
1.836	55.3022	1.836	117.528					1.836	7.08762
1.837	55.8778	1.837	118.191					1.837	7.13994
1.838	56.4533	1.838	118.854					1.838	7.19051
1.839	57.0114	1.839	119.342					1.839	7.24109
1.84	57.6218	1.84	119.952					1.84	7.29166
1.841	58.2322	1.841	120.667					1.841	7.34398
1.842	58.7728	1.842	121.295					1.842	7.39456
1.843	59.3832	1.843	122.08					1.843	7.44514
1.844	60.2203	1.844	122.882					1.844	7.49571
1.845	60.883	1.845	123.196					1.845	7.54629
1.846	61.4411	1.846	123.423					1.846	7.59686
1.847	62.0515	1.847	124.173					1.847	7.64744
1.848	62.6096	1.848	125.027					1.848	7.69627
1.849	63.1851	1.849	125.864					1.849	7.74685
1.85	63.7955	1.85	126.388					1.85	7.79568
1.851	64.371	1.851	126.754					1.851	7.84451
1.852	64.8768	1.852	126.928					1.852	7.89334
1.853	65.4523	1.853	127.539					1.853	7.94218
1.854	66.0453	1.854	128.254					1.854	7.99101
1.855	66.7778	1.855	128.829					1.855	8.0381
1.856	67.5277	1.856	129.544					1.856	8.08693
1.857	68.173	1.857	129.928					1.857	8.13576
1.858	68.7659	1.858	130.381					1.858	8.18285
1.859	69.3938	1.859	130.835					1.859	8.22994
1.86	70.0914	1.86	131.236					1.86	8.27702
1.861	70.8587	1.861	131.951					1.861	8.32411
1.862	71.4691	1.862	132.806					1.862	8.36946
1.863	72.1318	1.863	133.399					1.863	8.4148
1.864	72.7946	1.864	133.608					1.864	8.46189
1.865	73.4224	1.865	134.009					1.865	8.50723
1.866	74.0851	1.866	134.41					1.866	8.55258
1.867	74.6955	1.867	135.003					1.867	8.59792
1.868	75.2187	1.868	135.596					1.868	8.64326
1.869	75.7942	1.869	135.718					1.869	8.68686
1.87	76.457	1.87	136.189					1.87	8.73046
1.871	77.2243	1.871	136.712					1.871	8.77581
1.872	77.8347	1.872	137.131					1.872	8.81941
1.873	78.4626	1.873	137.549					1.873	8.86301
1.874	79.073	1.874	138.212					1.874	8.90486
1.875	79.5787	1.875	138.648					1.875	8.94846
1.876	80.224	1.876	139.014					1.876	8.99032
1.877	80.9216	1.877	139.38					1.877	9.03218
1.878	81.6018	1.878	139.607					1.878	9.07403
1.879	82.3517	1.879	139.764					1.879	9.11589
1.88	82.9795	1.88	139.991					1.88	9.15774
1.881	83.5725	1.881	140.462					1.881	9.19786
1.882	84.305	1.882	140.566					1.882	9.23797
1.883	84.863	1.883	140.898					1.883	9.27808
1.884	85.5258	1.884	141.037					1.884	9.31645
1.885	86.1536	1.885	141.037					1.885	9.3583
1.886	86.921	1.886	141.386					1.886	9.39842
1.887	87.4616	1.887	141.752					1.887	9.43504
1.888	88.0197	1.888	141.857					1.888	9.47341
1.889	88.4208	1.889	142.328					1.889	9.51178
1.89	88.9614	1.89	142.921					1.89	9.55014
1.891	89.5893	1.891	143.688					1.891	9.58851
1.892	90.1822	1.892	144.211					1.892	9.62514
1.893	90.7054	1.893	144.229					1.893	9.6635
1.894	91.2984	1.894	144.752					1.894	9.70013
1.895	91.9437	1.895	144.996					1.895	9.7385
1.896	92.589	1.896	145.467					1.896	9.77338
1.897	93.1819	1.897	145.973					1.897	9.81
1.898	93.8272	1.898	146.531					1.898	9.84662
1.899	94.2981	1.899	146.391					1.899	9.88499
1.9	94.9434	1.9	146.653

## Sheet: Figure 3b
	CC-PANa-2		CC-PANa-0.2		CC-PANa-0.4		CC-PANa		bare CC		CC-IrO2
-0.0928	1.58	-0.83863	1.501	-0.65092	1.5	-0.50473	1.481	-0.50362	1.59	0.13098	1.459
-0.08449	1.581	-0.82728	1.502	-0.63451	1.501	-0.49107	1.482	-0.49949	1.591	0.14114	1.46
-0.07582	1.582	-0.81508	1.503	-0.61762	1.502	-0.47677	1.483	-0.49539	1.592	0.15198	1.461
-0.06702	1.583	-0.80322	1.504	-0.60033	1.503	-0.46243	1.484	-0.49107	1.593	0.16316	1.462
-0.05819	1.584	-0.79113	1.505	-0.58336	1.504	-0.4466	1.485	-0.48652	1.594	0.17406	1.463
-0.04905	1.585	-0.77885	1.506	-0.56575	1.505	-0.43086	1.486	-0.48201	1.595	0.18554	1.464
-0.03981	1.586	-0.76624	1.507	-0.54791	1.506	-0.41499	1.487	-0.4773	1.596	0.19756	1.465
-0.03058	1.587	-0.75227	1.508	-0.52959	1.507	-0.39881	1.488	-0.47237	1.597	0.20898	1.466
-0.02091	1.588	-0.73878	1.509	-0.51145	1.508	-0.38132	1.489	-0.46776	1.598	0.22141	1.467
-0.01117	1.589	-0.72501	1.51	-0.49377	1.509	-0.36251	1.49	-0.46294	1.599	0.2335	1.468
-0.0013	1.59	-0.71059	1.511	-0.47521	1.51	-0.34333	1.491	-0.45817	1.6	0.24625	1.469
0.00877	1.591	-0.69637	1.512	-0.45643	1.511	-0.32404	1.492	-0.45296	1.601	0.25912	1.47
0.01887	1.592	-0.68194	1.513	-0.43771	1.512	-0.30452	1.493	-0.44782	1.602	0.27207	1.471
0.02922	1.593	-0.66756	1.514	-0.41908	1.513	-0.28416	1.494	-0.44322	1.603	0.28511	1.472
0.03965	1.594	-0.65287	1.515	-0.40012	1.514	-0.26281	1.495	-0.43795	1.604	0.29842	1.473
0.05007	1.595	-0.63752	1.516	-0.3807	1.515	-0.24154	1.496	-0.43297	1.605	0.31175	1.474
0.06085	1.596	-0.62233	1.517	-0.36111	1.516	-0.22012	1.497	-0.42806	1.606	0.32552	1.475
0.07129	1.597	-0.6066	1.518	-0.34142	1.517	-0.19791	1.498	-0.4232	1.607	0.33925	1.476
0.08221	1.598	-0.59074	1.519	-0.32148	1.518	-0.17496	1.499	-0.41794	1.608	0.35276	1.477
0.09328	1.599	-0.57479	1.52	-0.30155	1.519	-0.1512	1.5	-0.41251	1.609	0.36661	1.478
0.10449	1.6	-0.55909	1.521	-0.2815	1.52	-0.12738	1.501	-0.40716	1.61	0.38057	1.479
0.11574	1.601	-0.54212	1.522	-0.26138	1.521	-0.10391	1.502	-0.40165	1.611	0.39515	1.48
0.12698	1.602	-0.52549	1.523	-0.24139	1.522	-0.07967	1.503	-0.39599	1.612	0.40993	1.481
0.13824	1.603	-0.50948	1.524	-0.22127	1.523	-0.05463	1.504	-0.39041	1.613	0.42472	1.482
0.14959	1.604	-0.49322	1.525	-0.20107	1.524	-0.02928	1.505	-0.38447	1.614	0.43965	1.483
0.16101	1.605	-0.47651	1.526	-0.18059	1.525	-0.0041	1.506	-0.37862	1.615	0.45454	1.484
0.1726	1.606	-0.45917	1.527	-0.16027	1.526	0.02135	1.507	-0.37284	1.616	0.46997	1.485
0.18441	1.607	-0.44201	1.528	-0.13978	1.527	0.04759	1.508	-0.36673	1.617	0.48572	1.486
0.19634	1.608	-0.42527	1.529	-0.11919	1.528	0.07379	1.509	-0.36091	1.618	0.5012	1.487
0.20812	1.609	-0.40871	1.53	-0.09887	1.529	0.1003	1.51	-0.35497	1.619	0.51693	1.488
0.21985	1.61	-0.39083	1.531	-0.07863	1.53	0.12665	1.511	-0.34872	1.62	0.5325	1.489
0.23172	1.611	-0.37325	1.532	-0.05799	1.531	0.154	1.512	-0.34256	1.621	0.54827	1.49
0.24358	1.612	-0.35536	1.533	-0.03735	1.532	0.1815	1.513	-0.33649	1.622	0.56431	1.491
0.25537	1.613	-0.33743	1.534	-0.01673	1.533	0.20871	1.514	-0.33013	1.623	0.58035	1.492
0.26731	1.614	-0.31966	1.535	0.00381	1.534	0.23558	1.515	-0.32386	1.624	0.59671	1.493
0.27926	1.615	-0.30155	1.536	0.0244	1.535	0.26307	1.516	-0.31767	1.625	0.61289	1.494
0.29092	1.616	-0.28333	1.537	0.04485	1.536	0.29057	1.517	-0.31122	1.626	0.6287	1.495
0.30276	1.617	-0.26536	1.538	0.06506	1.537	0.31806	1.518	-0.30487	1.627	0.64503	1.496
0.31471	1.618	-0.24718	1.539	0.08522	1.538	0.34557	1.519	-0.29843	1.628	0.66143	1.497
0.32634	1.619	-0.2293	1.54	0.10578	1.539	0.37328	1.52	-0.29192	1.629	0.67752	1.498
0.33806	1.62	-0.21112	1.541	0.12626	1.54	0.40106	1.521	-0.2855	1.63	0.69408	1.499
0.34986	1.621	-0.19274	1.542	0.14656	1.541	0.42911	1.522	-0.27885	1.631	0.71063	1.5
0.36173	1.622	-0.17431	1.543	0.16702	1.542	0.45606	1.523	-0.2723	1.632	0.72738	1.501
0.37365	1.623	-0.15602	1.544	0.18758	1.543	0.48373	1.524	-0.26568	1.633	0.74398	1.502
0.38561	1.624	-0.13763	1.545	0.20801	1.544	0.51135	1.525	-0.25901	1.634	0.7605	1.503
0.39724	1.625	-0.11919	1.546	0.22819	1.545	0.53882	1.526	-0.25243	1.635	0.77721	1.504
0.40892	1.626	-0.10106	1.547	0.24837	1.546	0.56585	1.527	-0.24565	1.636	0.7933	1.505
0.42029	1.627	-0.08281	1.548	0.26853	1.547	0.59284	1.528	-0.23913	1.637	0.80996	1.506
0.43201	1.628	-0.06459	1.549	0.28847	1.548	0.62014	1.529	-0.23255	1.638	0.82672	1.507
0.44311	1.629	-0.04614	1.55	0.30835	1.549	0.64719	1.53	-0.22563	1.639	0.84317	1.508
0.45454	1.63	-0.02798	1.551	0.32838	1.55	0.67449	1.531	-0.21882	1.64	0.8598	1.509
0.46627	1.631	-0.00966	1.552	0.34792	1.551	0.70088	1.532	-0.21197	1.641	0.87651	1.51
0.47741	1.632	0.00869	1.553	0.3681	1.552	0.72754	1.533	-0.20509	1.642	0.89304	1.511
0.48883	1.633	0.02686	1.554	0.38775	1.553	0.75404	1.534	-0.19832	1.643	0.90972	1.512
0.50024	1.634	0.04501	1.555	0.40756	1.554	0.78075	1.535	-0.19152	1.644	0.92609	1.513
0.51135	1.635	0.06288	1.556	0.42716	1.555	0.80672	1.536	-0.18456	1.645	0.9426	1.514
0.52244	1.636	0.0807	1.557	0.44654	1.556	0.83238	1.537	-0.17744	1.646	0.95899	1.515
0.53352	1.637	0.09885	1.558	0.46598	1.557	0.85842	1.538	-0.17057	1.647	0.97506	1.516
0.54456	1.638	0.11694	1.559	0.48544	1.558	0.88389	1.539	-0.16355	1.648	0.99114	1.517
0.55534	1.639	0.13475	1.56	0.50461	1.559	0.90988	1.54	-0.15652	1.649	1.00689	1.518
0.56632	1.64	0.15259	1.561	0.52375	1.56	0.9347	1.541	-0.14948	1.65	1.02284	1.519
0.57703	1.641	0.17044	1.562	0.54283	1.561	0.95961	1.542	-0.14255	1.651	1.03862	1.52
0.58771	1.642	0.18837	1.563	0.56158	1.562	0.98498	1.543	-0.13549	1.652	1.05385	1.521
0.59835	1.643	0.20618	1.564	0.58047	1.563	1.00954	1.544	-0.12843	1.653	1.06967	1.522
0.60895	1.644	0.22376	1.565	0.59901	1.564	1.03471	1.545	-0.12136	1.654	1.08529	1.523
0.6193	1.645	0.2413	1.566	0.61784	1.565	1.05896	1.546	-0.1143	1.655	1.10037	1.524
0.62982	1.646	0.25869	1.567	0.63629	1.566	1.08293	1.547	-0.10735	1.656	1.11594	1.525
0.64008	1.647	0.27609	1.568	0.65456	1.567	1.10768	1.548	-0.1004	1.657	1.13098	1.526
0.6505	1.648	0.29314	1.569	0.67302	1.568	1.13098	1.549	-0.09356	1.658	1.14582	1.527
0.66068	1.649	0.31006	1.57	0.69126	1.569	1.15509	1.55	-0.08661	1.659	1.16047	1.528
0.67099	1.65	0.32715	1.571	0.70944	1.57	1.17892	1.551	-0.07956	1.66	1.17493	1.529
0.68124	1.651	0.34439	1.572	0.72738	1.571	1.20129	1.552	-0.07253	1.661	1.18949	1.53
0.69126	1.652	0.36135	1.573	0.74523	1.572	1.22515	1.553	-0.0655	1.662	1.20412	1.531
0.70122	1.653	0.37803	1.574	0.76298	1.573	1.24802	1.554	-0.05839	1.663	1.21801	1.532
0.71113	1.654	0.3948	1.575	0.78061	1.574	1.27077	1.555	-0.05139	1.664	1.23172	1.533
0.72099	1.655	0.41162	1.576	0.79824	1.575	1.29411	1.556	-0.04431	1.665	1.24527	1.534
0.73078	1.656	0.42781	1.577	0.81558	1.576	1.31555	1.557	-0.03735	1.666	1.2584	1.535
0.74052	1.657	0.44404	1.578	0.83276	1.577	1.33885	1.558	-0.0304	1.667	1.27161	1.536
0.7502	1.658	0.4603	1.579	0.84991	1.578	1.36059	1.559	-0.02328	1.668	1.28466	1.537
0.75982	1.659	0.47654	1.58	0.86688	1.579	1.38346	1.56	-0.01628	1.669	1.29754	1.538
0.76938	1.66	0.49248	1.581	0.88377	1.58	1.40449	1.561	-0.00922	1.67	1.31006	1.539
0.77873	1.661	0.5084	1.582	0.90048	1.581	1.42716	1.562	-0.00218	1.671	1.32305	1.54
0.78817	1.662	0.52427	1.583	0.91709	1.582	1.4484	1.563	0.00484	1.672	1.33566	1.541
0.79754	1.663	0.54008	1.584	0.93359	1.583	1.47041	1.564	0.01182	1.673	1.34811	1.542
0.80672	1.664	0.55558	1.585	0.94998	1.584	1.49108	1.565	0.01878	1.674	1.36021	1.543
0.81598	1.665	0.57078	1.586	0.96624	1.585	1.51268	1.566	0.0258	1.675	1.37218	1.544
0.82491	1.666	0.58614	1.587	0.98236	1.586	1.53377	1.567	0.03286	1.676	1.38435	1.545
0.83391	1.667	0.60119	1.588	0.99835	1.587	1.55485	1.568	0.03981	1.677	1.39602	1.546
0.84298	1.668	0.61616	1.589	1.01402	1.588	1.57519	1.569	0.04673	1.678	1.40756	1.547
0.85187	1.669	0.63104	1.59	1.02955	1.589	1.59594	1.57	0.05354	1.679	1.4188	1.548
0.8607	1.67	0.64582	1.591	1.04509	1.59	1.61637	1.571	0.06047	1.68	1.4304	1.549
0.86947	1.671	0.66049	1.592	1.06062	1.591	1.63709	1.572	0.06722	1.681	1.4417	1.55
0.87818	1.672	0.67523	1.593	1.07598	1.592	1.65706	1.573	0.07401	1.682	1.45286	1.551
0.88683	1.673	0.68984	1.594	1.0911	1.593	1.67669	1.574	0.08091	1.683	1.46374	1.552
0.89542	1.674	0.70398	1.595	1.10612	1.594	1.69758	1.575	0.08778	1.684	1.47436	1.553
0.90396	1.675	0.71817	1.596	1.12103	1.595	1.716	1.576	0.09475	1.685	1.48487	1.554
0.91243	1.676	0.73223	1.597	1.1357	1.596	1.73672	1.577	0.10168	1.686	1.49554	1.555
0.92075	1.677	0.74617	1.598	1.15039	1.597	1.7545	1.578	0.10857	1.687	1.50623	1.556
0.92911	1.678	0.75997	1.599	1.16477	1.598	1.77568	1.579	0.11548	1.688	1.51654	1.557
0.93742	1.679	0.77349	1.6	1.17875	1.599	1.79225	1.58	0.12235	1.689
0.94567	1.68	0.78704	1.601	1.1929	1.6	1.81345	1.581	0.12924	1.69
0.95376	1.681	0.80044	1.602	1.20742	1.601	1.82982	1.582	0.13602	1.691
0.9618	1.682	0.81371	1.603	1.22157	1.602	1.84967	1.583	0.14283	1.692
0.96988	1.683	0.82685	1.604	1.23543	1.603	1.86782	1.584	0.14965	1.693
0.97791	1.684	0.83973	1.605	1.2492	1.604	1.88366	1.585	0.15649	1.694
0.98588	1.685	0.8526	1.606	1.26274	1.605	1.90352	1.586	0.16334	1.695
0.9937	1.686	0.86534	1.607	1.27619	1.606	1.91782	1.587	0.17014	1.696
1.00139	1.687	0.87783	1.608	1.28963	1.607	1.93742	1.588	0.17702	1.697
1.00911	1.688	0.89042	1.609	1.30276	1.608	1.95134	1.589	0.18384	1.698
1.01678	1.689	0.90276	1.61	1.31555	1.609	1.96914	1.59	0.19078	1.699
1.0244	1.69	0.91498	1.611	1.32879	1.61	1.98381	1.591	0.19772	1.7
1.03189	1.691	0.92706	1.612	1.34163	1.611			0.20445	1.701
1.03941	1.692	0.93902	1.613	1.35411	1.612			0.21107	1.702
1.04689	1.693	0.95095	1.614	1.36661	1.613			0.21785	1.703
1.05423	1.694	0.96265	1.615	1.37912	1.614			0.22458	1.704
1.06153	1.695	0.97424	1.616	1.39129	1.615			0.23132	1.705
1.06878	1.696	0.98561	1.617	1.40346	1.616			0.23795	1.706
1.07606	1.697	0.99686	1.618	1.41531	1.617			0.24467	1.707
1.08322	1.698	1.00826	1.619	1.42716	1.618			0.25144	1.708
1.09026	1.699	1.01937	1.62	1.43902	1.619			0.25811	1.709
1.09733	1.7	1.03044	1.621	1.45056	1.62			0.26477	1.71
		1.04131	1.622					0.27147	1.711
		1.05208	1.623					0.27816	1.712
		1.06266	1.624					0.2847	1.713
		1.07313	1.625					0.29101	1.714
		1.0835	1.626					0.2975	1.715
		1.0937	1.627					0.30406	1.716
		1.10394	1.628					0.31091	1.717
		1.11414	1.629					0.31765	1.718
		1.12418	1.63					0.32387	1.719
								0.33041	1.72
								0.33726	1.721
								0.34361	1.722
								0.35025	1.723
								0.35679	1.724
								0.36324	1.725
								0.36959	1.726
								0.37621	1.727
								0.38274	1.728
								0.38917	1.729
								0.3955	1.73
								0.40175	1.731
								0.4079	1.732
								0.4143	1.733
								0.42062	1.734
								0.42684	1.735
								0.43329	1.736
								0.43933	1.737
								0.4456	1.738
								0.45179	1.739
								0.45788	1.74
								0.46389	1.741
								0.47012	1.742
								0.47625	1.743
								0.4823	1.744
								0.48827	1.745
								0.49443	1.746
								0.50051	1.747
								0.50651	1.748
								0.51242	1.749
								0.51825	1.75
								0.52427	1.751
								0.52994	1.752
								0.5358	1.753
								0.54158	1.754
								0.54728	1.755
								0.55291	1.756
								0.55871	1.757
								0.56443	1.758
								0.56984	1.759
								0.57565	1.76
								0.58115	1.761
								0.58681	1.762
								0.59218	1.763
								0.5977	1.764
								0.60314	1.765
								0.60853	1.766
								0.61384	1.767
								0.6193	1.768
								0.62449	1.769
								0.62982	1.77
								0.63488	1.771
								0.64008	1.772
								0.64542	1.773
								0.6507	1.774
								0.65571	1.775
								0.66087	1.776
								0.66596	1.777
								0.67117	1.778
								0.67633	1.779
								0.68124	1.78
								0.6861	1.781
								0.69108	1.782
								0.69601	1.783
								0.70088	1.784
								0.70569	1.785
								0.71046	1.786
								0.71517	1.787
								0.71999	1.788
								0.7246	1.789
								0.72933	1.79
								0.734	1.791
								0.73862	1.792
								0.7432	1.793
								0.74772	1.794
								0.75236	1.795
								0.75679	1.796
								0.76133	1.797
								0.76567	1.798
								0.76997	1.799
								0.77437	1.8
								0.77873	1.801
								0.78305	1.802
								0.78732	1.803
								0.79155	1.804
								0.79574	1.805
								0.79989	1.806
								0.804	1.807
								0.80821	1.808
								0.81224	1.809
								0.81624	1.81
								0.82033	1.811
								0.82426	1.812
								0.82814	1.813
								0.832	1.814
								0.83594	1.815
								0.83973	1.816
								0.84361	1.817
								0.84733	1.818
								0.85114	1.819
								0.85491	1.82
								0.85866	1.821
								0.86237	1.822
								0.86593	1.823
								0.86947	1.824
								0.87297	1.825
								0.87656	1.826
								0.88001	1.827
								0.88343	1.828
								0.88683	1.829

## Sheet: Figure 3c
	bare CC		CC-PANa-2		CC-PANa-0.2		CC-PANa-0.4		CC-PANa
4.003	-1.001	4.076	-1.032	3.628	-1.044	3.89	-1.032	4.077	-1.005
3.978	-0.8215	4.055	-0.8519	3.6	-0.836	3.844	-0.8568	4.068	-0.8383
3.955	-0.6488	4.045	-0.6829	3.614	-0.6812	3.862	-0.6872	4.056	-0.7163
3.95	-0.5413	4.032	-0.5505	3.591	-0.5344	3.835	-0.5459	4.04	-0.5815
3.94	-0.4249	4.027	-0.4327	3.594	-0.425	3.835	-0.4326	4.024	-0.4559
3.952	-0.3335	4.021	-0.3398	3.587	-0.3381	3.824	-0.3445	4.016	-0.3489
3.958	-0.2615	4.018	-0.2677	3.585	-0.2634	3.826	-0.2835	4.025	-0.2726
3.962	-0.2025	4.024	-0.2104	3.588	-0.19	3.832	-0.2277	4.035	-0.213
3.969	-0.1448	4.031	-0.1527	3.604	-0.1282	3.834	-0.1717	4.045	-0.1669
3.974	-0.08986	4.041	-0.1067	3.615	-0.08313	3.844	-0.1193	4.051	-0.1228
3.993	-0.04169	4.056	-0.07484	3.623	-0.04807	3.853	-0.07292	4.05	-0.08972
4.006	-0.01043	4.06	-0.03853	3.632	-0.02315	3.857	-0.03516	4.054	-0.05205
4.011	0.0084	4.06	-0.00222	3.648	0.00811	3.861	0.0002932	4.062	-0.00898
4.017	0.03052	4.066	0.03029	3.663	0.04382	3.868	0.03036	4.071	0.02116
4.024	0.05057	4.075	0.05815	3.675	0.07384	3.885	0.05574	4.079	0.04464
4.035	0.07447	4.088	0.08101	3.691	0.09679	3.906	0.08054	4.088	0.06708
4.046	0.09686	4.097	0.1075	3.709	0.1155	3.923	0.1053	4.096	0.09157
4.059	0.1194	4.103	0.1353	3.725	0.1368	3.934	0.1325	4.106	0.1183
4.071	0.1435	4.112	0.1635	3.738	0.1613	3.941	0.1584	4.114	0.1485
4.081	0.1669	4.121	0.1953	3.749	0.1877	3.951	0.183	4.123	0.185
4.094	0.1918	4.132	0.2331	3.759	0.2103	3.964	0.2105	4.134	0.2251
4.106	0.2204	4.143	0.275	3.77	0.2347	3.974	0.2461	4.147	0.2667
4.118	0.2534	4.15	0.3259	3.786	0.2712	3.984	0.2862	4.161	0.3109
4.128	0.2926	4.158	0.3859	3.802	0.3172	3.996	0.3328	4.175	0.3617
4.138	0.3399	4.167	0.4558	3.815	0.3686	4.007	0.3918	4.192	0.4207
4.148	0.3931	4.181	0.5394	3.827	0.4282	4.012	0.4628	4.211	0.4932
4.155	0.4588	4.195	0.6395	3.838	0.5009	4.018	0.5473	4.233	0.5846
4.167	0.5403	4.209	0.7638	3.848	0.5898	4.029	0.6496	4.262	0.6936
4.184	0.6391	4.226	0.9163	3.859	0.6975	4.044	0.7755	4.299	0.8255
4.2	0.7596	4.247	1.096	3.874	0.8252	4.061	0.9264	4.346	0.9797
4.218	0.9061	4.273	1.313	3.892	0.9828	4.08	1.112	4.412	1.163
4.235	1.083	4.302	1.572	3.913	1.177	4.103	1.337	4.502	1.381
4.255	1.294	4.34	1.883	3.938	1.412	4.137	1.607	4.625	1.633
4.281	1.548	4.392	2.252	3.966	1.691	4.178	1.926	4.789	1.918
4.311	1.845	4.453	2.679	4.001	2.018	4.229	2.297	4.998	2.225
4.352	2.216	4.535	3.213	4.046	2.425	4.295	2.762	5.291	2.562
4.419	2.646	4.659	3.834	4.119	2.898	4.398	3.31	5.674	2.893
4.504	3.147	4.813	4.549	4.214	3.453	4.538	3.942	6.139	3.2
4.606	3.826	5.002	5.508	4.334	4.202	4.732	4.781	6.743	3.491
4.726	4.608	5.223	6.614	4.474	5.066	4.969	5.749	7.402	3.716
4.86	5.473	5.478	7.834	4.64	6.031	5.253	6.814	8.067	3.832
5.027	6.511	5.807	9.295	4.864	7.197	5.647	8.086	8.758	3.826
5.235	7.749	6.238	11.02	5.171	8.593	6.191	9.588	9.429	3.704
5.5	9.241	6.827	13.1	5.601	10.27	6.938	11.35	10.06	3.477
5.839	11.02	7.644	15.57	6.199	12.26	7.961	13.36	10.61	3.176
6.254	13.12	8.77	18.48	7.014	14.6	9.348	15.63	11.06	2.833
6.778	15.62	10.31	21.85	8.14	17.33	11.19	18.11	11.43	2.475
7.485	18.61	12.43	25.69	9.738	20.49	13.66	20.72	11.7	2.119
8.43	22.17	15.26	29.99	11.91	24.03	16.8	23.31	11.89	1.782
9.692	26.4	19.01	34.62	14.79	27.87	20.64	25.71	12.03	1.486
11.41	31.38	23.92	39.39	18.59	31.92	25.19	27.64	12.12	1.236
13.76	37.2	30.13	44.03	23.45	35.96	30.27	28.87	12.19	1.027
16.96	43.93	37.72	48.09	29.47	39.67	35.65	29.23	12.24	0.8479
21.3	51.59	46.51	51.05	36.58	42.65	41.02	28.62	12.28	0.6945
27.2	60.03	56.09	52.54	44.52	44.45	46.05	27.13	12.3	0.562
35.06	69.08	65.91	52.3	52.94	44.79	50.47	24.94	12.31	0.4455
45.19	78.26	75.36	50.32	61.24	43.62	54.15	22.32	12.32	0.3506
57.93	87.08	83.89	46.81	68.89	41.07	57.03	19.52	12.32	0.2818
73.23	94.6	91.08	42.33	75.54	37.45	59.19	16.78	12.31	0.2348
90.63	99.48	96.82	37.32	80.93	33.17	60.74	14.19	12.31	0.1767
109.5	101	101.2	32.03	85.07	28.58	61.82	11.75	12.32	0.09362
128.5	98.96	104.5	27.01	88.1	24.11	62.54	9.598
146	93.82	106.7	22.66	90.18	20.17	62.96	7.867
161.3	86.28	108.1	18.99	91.54	16.83	63.18	6.48
173.8	77.25	109	15.91	92.37	14.03	63.28	5.351
183.4	67.62	109.5	13.28	92.87	11.69	63.29	4.407
190.5	58.11	109.7	11.1	93.14	9.76	63.23	3.653
195.2	49.23	109.8	9.31	93.31	8.162	63.13	3.066
198.2	41.27	109.6	7.847	93.56	6.886	63.01	2.589
200.1	34.33	109.3	6.695	93.69	5.888	62.86	2.226
200.9	28.47	108.8	5.782	93.61	5.067	62.64	1.963
201	23.65	108.4	5.065	93.3	4.411	62.37	1.775
200.4	19.83	107.9	4.539	92.69	3.945	62.06	1.657

## Sheet: Figure 3d
	CC-PANa-0.2		CC-PANa-0.4		CC-PANa		bare CC
1.3	0.00116	1.3	0.000826888	1.3	0.000607381	1.3	0.00277
1.301	0.00116	1.301	0.000828548	1.301	0.000606678	1.301	0.00278
1.302	0.00116	1.302	0.000832199	1.302	0.000607663	1.302	0.00279
1.303	0.00117	1.303	0.000831867	1.303	0.00061174	1.303	0.0028
1.304	0.00117	1.304	0.000831203	1.304	0.000613427	1.304	0.00281
1.305	0.00117	1.305	0.000835187	1.305	0.000614974	1.305	0.00282
1.306	0.00117	1.306	0.000835187	1.306	0.000613849	1.306	0.00283
1.307	0.00117	1.307	0.000840166	1.307	0.00061638	1.307	0.00284
1.308	0.00118	1.308	0.000839502	1.308	0.000621722	1.308	0.00285
1.309	0.00118	1.309	0.00083917	1.309	0.000623269	1.309	0.00286
1.31	0.00118	1.31	0.000842158	1.31	0.000623409	1.31	0.00287
1.311	0.00118	1.311	0.000846141	1.311	0.000622707	1.311	0.00288
1.312	0.00119	1.312	0.000846141	1.312	0.000626221	1.312	0.00289
1.313	0.00119	1.313	0.000846805	1.313	0.000630721	1.313	0.0029
1.314	0.00119	1.314	0.000848797	1.314	0.000632408	1.314	0.00291
1.315	0.00119	1.315	0.000852448	1.315	0.00063058	1.315	0.00292
1.316	0.0012	1.316	0.000852116	1.316	0.000633392	1.316	0.00293
1.317	0.00119	1.317	0.000855436	1.317	0.000637047	1.317	0.00294
1.318	0.0012	1.318	0.000859087	1.318	0.00064	1.318	0.00295
1.319	0.0012	1.319	0.000858091	1.319	0.000640703	1.319	0.00296
1.32	0.0012	1.32	0.000859751	1.32	0.000639719	1.32	0.00297
1.321	0.00121	1.321	0.000859751	1.321	0.000642812	1.321	0.00298
1.322	0.00121	1.322	0.000862407	1.322	0.000647733	1.322	0.00299
1.323	0.00121	1.323	0.000867054	1.323	0.000649701	1.323	0.003
1.324	0.00121	1.324	0.00086805	1.324	0.000650123	1.324	0.00302
1.325	0.00121	1.325	0.00086805	1.325	0.000649982	1.325	0.00302
1.326	0.00122	1.326	0.000868714	1.326	0.000653076	1.326	0.00303
1.327	0.00122	1.327	0.000872697	1.327	0.000658418	1.327	0.00305
1.328	0.00122	1.328	0.000873029	1.328	0.000660808	1.328	0.00306
1.329	0.00122	1.329	0.000876349	1.329	0.000660387	1.329	0.00306
1.33	0.00123	1.33	0.000877012	1.33	0.000661371	1.33	0.00308
1.331	0.00123	1.331	0.000878008	1.331	0.000664464	1.331	0.00308
1.332	0.00123	1.332	0.00088332	1.332	0.000668822	1.332	0.0031
1.333	0.00123	1.333	0.000883651	1.333	0.000670931	1.333	0.00311
1.334	0.00124	1.334	0.000883651	1.334	0.000673743	1.334	0.00312
1.335	0.00124	1.335	0.000885975	1.335	0.000674587	1.335	0.00313
1.336	0.00124	1.336	0.000889295	1.336	0.000675712	1.336	0.00314
1.337	0.00124	1.337	0.00089195	1.337	0.00067993	1.337	0.00315
1.338	0.00124	1.338	0.000893942	1.338	0.000683163	1.338	0.00317
1.339	0.00125	1.339	0.000895934	1.339	0.000686116	1.339	0.00318
1.34	0.00125	1.34	0.000896266	1.34	0.000686538	1.34	0.00319
1.341	0.00125	1.341	0.000899917	1.341	0.0006871	1.341	0.0032
1.342	0.00126	1.342	0.000899917	1.342	0.000689772	1.342	0.00321
1.343	0.00126	1.343	0.000902241	1.343	0.00069413	1.343	0.00322
1.344	0.00126	1.344	0.000902905	1.344	0.00069638	1.344	0.00323
1.345	0.00126	1.345	0.000906888	1.345	0.000699613	1.345	0.00324
1.346	0.00126	1.346	0.000911203	1.346	0.000700879	1.346	0.00326
1.347	0.00127	1.347	0.000912531	1.347	0.000700035	1.347	0.00327
1.348	0.00127	1.348	0.000914191	1.348	0.000705659	1.348	0.00328
1.349	0.00127	1.349	0.000914523	1.349	0.000708612	1.349	0.00329
1.35	0.00127	1.35	0.000918174	1.35	0.000711845	1.35	0.0033
1.351	0.00128	1.351	0.00091917	1.351	0.000711705	1.351	0.00331
1.352	0.00128	1.352	0.000921826	1.352	0.000712689	1.352	0.00332
1.353	0.00128	1.353	0.000925477	1.353	0.000716626	1.353	0.00334
1.354	0.00129	1.354	0.000925809	1.354	0.000721406	1.354	0.00335
1.355	0.00129	1.355	0.000925145	1.355	0.00072225	1.355	0.00336
1.356	0.00129	1.356	0.000930124	1.356	0.00072239	1.356	0.00338
1.357	0.00129	1.357	0.000931452	1.357	0.000724218	1.357	0.00339
1.358	0.0013	1.358	0.000935104	1.358	0.000729842	1.358	0.0034
1.359	0.0013	1.359	0.000937095	1.359	0.000733638	1.359	0.00342
1.36	0.0013	1.36	0.000938423	1.36	0.000732794	1.36	0.00343
1.361	0.00131	1.361	0.000944066	1.361	0.000733638	1.361	0.00344
1.362	0.00131	1.362	0.000944398	1.362	0.000737293	1.362	0.00345
1.363	0.00131	1.363	0.000945726	1.363	0.000741511	1.363	0.00346
1.364	0.00132	1.364	0.000950041	1.364	0.000744183	1.364	0.00347
1.365	0.00132	1.365	0.000954025	1.365	0.000742917	1.365	0.00349
1.366	0.00132	1.366	0.000954357	1.366	0.000744464	1.366	0.0035
1.367	0.00132	1.367	0.000955685	1.367	0.00075065	1.367	0.00352
1.368	0.00133	1.368	0.000959668	1.368	0.000753181	1.368	0.00353
1.369	0.00133	1.369	0.000961992	1.369	0.00075304	1.369	0.00354
1.37	0.00133	1.37	0.000966639	1.37	0.000752759	1.37	0.00355
1.371	0.00134	1.371	0.000966307	1.371	0.000757821	1.371	0.00357
1.372	0.00134	1.372	0.000969959	1.372	0.000763445	1.372	0.00358
1.373	0.00134	1.373	0.00097029	1.373	0.000764569	1.373	0.00359
1.374	0.00134	1.374	0.00097361	1.374	0.00076246	1.374	0.0036
1.375	0.00135	1.375	0.000977925	1.375	0.000768225	1.375	0.00362
1.376	0.00135	1.376	0.000977925	1.376	0.000772443	1.376	0.00363
1.377	0.00136	1.377	0.000980913	1.377	0.000776098	1.377	0.00364
1.378	0.00136	1.378	0.000984564	1.378	0.000775255	1.378	0.00366
1.379	0.00136	1.379	0.000986888	1.379	0.000776942	1.379	0.00367
1.38	0.00137	1.38	0.000989876	1.38	0.000783972	1.38	0.00369
1.381	0.00137	1.381	0.000990871	1.381	0.000786784	1.381	0.0037
1.382	0.00137	1.382	0.000993527	1.382	0.000786503	1.382	0.00371
1.383	0.00138	1.383	0.000997178	1.383	0.000789033	1.383	0.00373
1.384	0.00137	1.384	0.000998506	1.384	0.000792408	1.384	0.00374
1.385	0.00138	1.385	0.001	1.385	0.000799297	1.385	0.00375
1.386	0.00138	1.386	0.001	1.386	0.000799578	1.386	0.00377
1.387	0.00139	1.387	0.00101	1.387	0.000799016	1.387	0.00378
1.388	0.00139	1.388	0.00101	1.388	0.000804359	1.388	0.0038
1.389	0.00139	1.389	0.00101	1.389	0.000810404	1.389	0.00381
1.39	0.0014	1.39	0.00102	1.39	0.000813497	1.39	0.00383
1.391	0.0014	1.391	0.00102	1.391	0.000814622	1.391	0.00384
1.392	0.00141	1.392	0.00102	1.392	0.000816731	1.392	0.00385
1.393	0.00141	1.393	0.00102	1.393	0.000822636	1.393	0.00387
1.394	0.00141	1.394	0.00103	1.394	0.000827979	1.394	0.00388
1.395	0.00141	1.395	0.00103	1.395	0.000828541	1.395	0.00389
1.396	0.00142	1.396	0.00103	1.396	0.000829525	1.396	0.00391
1.397	0.00142	1.397	0.00104	1.397	0.000835571	1.397	0.00393
1.398	0.00143	1.398	0.00104	1.398	0.000842039	1.398	0.00394
1.399	0.00143	1.399	0.00105	1.399	0.000843023	1.399	0.00395
1.4	0.00144	1.4	0.00105	1.4	0.000843726	1.4	0.00397
1.401	0.00144	1.401	0.00105	1.401	0.000850756	1.401	0.00398
1.402	0.00144	1.402	0.00106	1.402	0.000855958	1.402	0.00399
1.403	0.00145	1.403	0.00106	1.403	0.000859754	1.403	0.00401
1.404	0.00145	1.404	0.00106	1.404	0.000860738	1.404	0.00403
1.405	0.00146	1.405	0.00107	1.405	0.000863128	1.405	0.00404
1.406	0.00146	1.406	0.00107	1.406	0.000870861	1.406	0.00405
1.407	0.00146	1.407	0.00107	1.407	0.000875641	1.407	0.00407
1.408	0.00147	1.408	0.00108	1.408	0.000876204	1.408	0.00409
1.409	0.00147	1.409	0.00109	1.409	0.000881687	1.409	0.00411
1.41	0.00148	1.41	0.00109	1.41	0.000891529	1.41	0.00413
1.411	0.00148	1.411	0.00109	1.411	0.00089406	1.411	0.00414
1.412	0.00149	1.412	0.0011	1.412	0.000897434	1.412	0.00416
1.413	0.00149	1.413	0.0011	1.413	0.000897715	1.413	0.00417
1.414	0.0015	1.414	0.00111	1.414	0.000904886	1.414	0.00419
1.415	0.00151	1.415	0.00111	1.415	0.000912619	1.415	0.0042
1.416	0.00151	1.416	0.00112	1.416	0.000917118	1.416	0.00422
1.417	0.00151	1.417	0.00112	1.417	0.000918524	1.417	0.00423
1.418	0.00152	1.418	0.00113	1.418	0.000924429	1.418	0.00425
1.419	0.00153	1.419	0.00114	1.419	0.000929772	1.419	0.00426
1.42	0.00153	1.42	0.00114	1.42	0.000937786	1.42	0.00428
1.421	0.00154	1.421	0.00115	1.421	0.000940457	1.421	0.0043
1.422	0.00154	1.422	0.00115	1.422	0.000943128	1.422	0.00432
1.423	0.00155	1.423	0.00116	1.423	0.000952267	1.423	0.00434
1.424	0.00156	1.424	0.00117	1.424	0.00096	1.424	0.00435
1.425	0.00156	1.425	0.00117	1.425	0.000966608	1.425	0.00437
1.426	0.00157	1.426	0.00118	1.426	0.000968576	1.426	0.00439
1.427	0.00158	1.427	0.00119	1.427	0.000975044	1.427	0.00441
1.428	0.00158	1.428	0.00119	1.428	0.000984745	1.428	0.00442
1.429	0.00159	1.429	0.0012	1.429	0.000992759	1.429	0.00444
1.43	0.0016	1.43	0.0012	1.43	0.000999649	1.43	0.00446
1.431	0.0016	1.431	0.00121	1.431	0.001	1.431	0.00447
1.432	0.00161	1.432	0.00122	1.432	0.00101	1.432	0.00449
1.433	0.00162	1.433	0.00123	1.433	0.00103	1.433	0.00451
1.434	0.00162	1.434	0.00123	1.434	0.00103	1.434	0.00453
1.435	0.00163	1.435	0.00124	1.435	0.00104	1.435	0.00455
1.436	0.00164	1.436	0.00125	1.436	0.00105	1.436	0.00457
1.437	0.00164	1.437	0.00126	1.437	0.00106	1.437	0.00458
1.438	0.00165	1.438	0.00126	1.438	0.00107	1.438	0.0046
1.439	0.00166	1.439	0.00127	1.439	0.00108	1.439	0.00462
1.44	0.00167	1.44	0.00128	1.44	0.00108	1.44	0.00464
1.441	0.00167	1.441	0.00129	1.441	0.0011	1.441	0.00466
1.442	0.00168	1.442	0.0013	1.442	0.00111	1.442	0.00468
1.443	0.00168	1.443	0.00131	1.443	0.00112	1.443	0.00469
1.444	0.00169	1.444	0.00132	1.444	0.00113	1.444	0.00471
1.445	0.0017	1.445	0.00132	1.445	0.00114	1.445	0.00473
1.446	0.00171	1.446	0.00133	1.446	0.00116	1.446	0.00475
1.447	0.00172	1.447	0.00135	1.447	0.00118	1.447	0.00477
1.448	0.00173	1.448	0.00136	1.448	0.00119	1.448	0.00479
1.449	0.00174	1.449	0.00137	1.449	0.0012	1.449	0.00481
1.45	0.00174	1.45	0.00138	1.45	0.00121	1.45	0.00484
1.451	0.00175	1.451	0.00139	1.451	0.00123	1.451	0.00485
1.452	0.00176	1.452	0.0014	1.452	0.00125	1.452	0.00487
1.453	0.00177	1.453	0.00141	1.453	0.00126	1.453	0.00489
1.454	0.00178	1.454	0.00143	1.454	0.00128	1.454	0.00491
1.455	0.00179	1.455	0.00144	1.455	0.0013	1.455	0.00493
1.456	0.0018	1.456	0.00145	1.456	0.00132	1.456	0.00495
1.457	0.00181	1.457	0.00147	1.457	0.00133	1.457	0.00497
1.458	0.00182	1.458	0.00148	1.458	0.00135	1.458	0.00499
1.459	0.00184	1.459	0.0015	1.459	0.00138	1.459	0.00501
1.46	0.00185	1.46	0.00151	1.46	0.0014	1.46	0.00503
1.461	0.00187	1.461	0.00153	1.461	0.00142	1.461	0.00506
1.462	0.00188	1.462	0.00155	1.462	0.00144	1.462	0.00508
1.463	0.0019	1.463	0.00157	1.463	0.00147	1.463	0.0051
1.464	0.00191	1.464	0.00158	1.464	0.00149	1.464	0.00512
1.465	0.00193	1.465	0.00161	1.465	0.00152	1.465	0.00514
1.466	0.00194	1.466	0.00163	1.466	0.00154	1.466	0.00516
1.467	0.00196	1.467	0.00164	1.467	0.00157	1.467	0.00518
1.468	0.00197	1.468	0.00167	1.468	0.0016	1.468	0.00521
1.469	0.00199	1.469	0.00169	1.469	0.00163	1.469	0.00522
1.47	0.00201	1.47	0.00172	1.47	0.00167	1.47	0.00525
1.471	0.00203	1.471	0.00174	1.471	0.0017	1.471	0.00527
1.472	0.00205	1.472	0.00176	1.472	0.00174	1.472	0.00529
1.473	0.00207	1.473	0.0018	1.473	0.00178	1.473	0.00532
1.474	0.00209	1.474	0.00183	1.474	0.00182	1.474	0.00534
1.475	0.00211	1.475	0.00186	1.475	0.00186	1.475	0.00536
1.476	0.00214	1.476	0.00189	1.476	0.00191	1.476	0.00539
1.477	0.00216	1.477	0.00193	1.477	0.00196	1.477	0.0054
1.478	0.00218	1.478	0.00196	1.478	0.00202	1.478	0.00543
1.479	0.00221	1.479	0.002	1.479	0.00208	1.479	0.00545
1.48	0.00223	1.48	0.00204	1.48	0.00213	1.48	0.00548
1.481	0.00226	1.481	0.00209	1.481	0.0022	1.481	0.0055
1.482	0.00229	1.482	0.00213	1.482	0.00227	1.482	0.00552
1.483	0.00233	1.483	0.00218	1.483	0.00235	1.483	0.00554
1.484	0.00236	1.484	0.00224	1.484	0.00242	1.484	0.00557
1.485	0.00239	1.485	0.0023	1.485	0.00251	1.485	0.00559
1.486	0.00243	1.486	0.00236	1.486	0.00261	1.486	0.00561
1.487	0.00247	1.487	0.00242	1.487	0.0027	1.487	0.00564
1.488	0.0025	1.488	0.00249	1.488	0.00281	1.488	0.00566
1.489	0.00254	1.489	0.00256	1.489	0.00292	1.489	0.00568
1.49	0.00259	1.49	0.00264	1.49	0.00305	1.49	0.00571
1.491	0.00263	1.491	0.00272	1.491	0.00319	1.491	0.00574
1.492	0.00268	1.492	0.0028	1.492	0.00333	1.492	0.00576
1.493	0.00274	1.493	0.0029	1.493	0.00349	1.493	0.00579
1.494	0.00279	1.494	0.00299	1.494	0.00365	1.494	0.00581
1.495	0.00285	1.495	0.0031	1.495	0.00384	1.495	0.00584
1.496	0.00291	1.496	0.00321	1.496	0.00403	1.496	0.00586
1.497	0.00298	1.497	0.00332	1.497	0.00423	1.497	0.00589
1.498	0.00305	1.498	0.00345	1.498	0.00446	1.498	0.00592
1.499	0.00313	1.499	0.00358	1.499	0.0047	1.499	0.00595
1.5	0.00321	1.5	0.00371	1.5	0.00496	1.5	0.00598
1.501	0.00329	1.501	0.00385	1.501	0.00524	1.501	0.006
1.502	0.00337	1.502	0.004	1.502	0.00553	1.502	0.00603
1.503	0.00347	1.503	0.00417	1.503	0.00585	1.503	0.00606
1.504	0.00357	1.504	0.00433	1.504	0.0062	1.504	0.00608
1.505	0.00367	1.505	0.00451	1.505	0.00657	1.505	0.00611
1.506	0.00377	1.506	0.0047	1.506	0.00696	1.506	0.00614
1.507	0.00388	1.507	0.0049	1.507	0.00738	1.507	0.00617
1.508	0.00401	1.508	0.00511	1.508	0.00784	1.508	0.0062
1.509	0.00414	1.509	0.00532	1.509	0.00833	1.509	0.00623
1.51	0.00427	1.51	0.00556	1.51	0.00886	1.51	0.00626
1.511	0.00441	1.511	0.0058	1.511	0.00941	1.511	0.00629
1.512	0.00456	1.512	0.00606	1.512	0.01002	1.512	0.00632
1.513	0.00471	1.513	0.00632	1.513	0.01068	1.513	0.00636
1.514	0.00487	1.514	0.00661	1.514	0.01137	1.514	0.00638
1.515	0.00504	1.515	0.00691	1.515	0.01209	1.515	0.00641
1.516	0.00522	1.516	0.00723	1.516	0.01288	1.516	0.00644
1.517	0.00541	1.517	0.00756	1.517	0.01373	1.517	0.00647
1.518	0.00561	1.518	0.00792	1.518	0.01462	1.518	0.0065
1.519	0.00582	1.519	0.00829	1.519	0.01558	1.519	0.00654
1.52	0.00603	1.52	0.00868	1.52	0.0166	1.52	0.00657
1.521	0.00625	1.521	0.00909	1.521	0.0177	1.521	0.0066
1.522	0.0065	1.522	0.00952	1.522	0.01888	1.522	0.00664
1.523	0.00676	1.523	0.00997	1.523	0.02009	1.523	0.00667
1.524	0.00701	1.524	0.01045	1.524	0.02141	1.524	0.0067
1.525	0.00728	1.525	0.01095	1.525	0.02282	1.525	0.00673
1.526	0.00756	1.526	0.01148	1.526	0.02431	1.526	0.00677
1.527	0.00787	1.527	0.01203	1.527	0.02587	1.527	0.0068
1.528	0.00819	1.528	0.01261	1.528	0.02753	1.528	0.00683
1.529	0.00851	1.529	0.01322	1.529	0.02931	1.529	0.00687
1.53	0.00884	1.53	0.01385	1.53	0.0312	1.53	0.00691
1.531	0.00921	1.531	0.01452	1.531	0.03322	1.531	0.00694
1.532	0.0096	1.532	0.01523	1.532	0.0353	1.532	0.00697
1.533	0.01	1.533	0.01597	1.533	0.03754	1.533	0.00701
1.534	0.01042	1.534	0.01674	1.534	0.0399	1.534	0.00705
1.535	0.01086	1.535	0.01756	1.535	0.04243	1.535	0.00709
1.536	0.01132	1.536	0.0184	1.536	0.04505	1.536	0.00712
1.537	0.0118	1.537	0.01928	1.537	0.04779	1.537	0.00716
1.538	0.0123	1.538	0.0202	1.538	0.05074	1.538	0.0072
1.539	0.01283	1.539	0.02118	1.539	0.05381	1.539	0.00723
1.54	0.01337	1.54	0.0222	1.54	0.05712	1.54	0.00727
1.541	0.01394	1.541	0.02326	1.541	0.06049	1.541	0.00731
1.542	0.01454	1.542	0.02438	1.542	0.06406	1.542	0.00735
1.543	0.01517	1.543	0.02556	1.543	0.06791	1.543	0.00739
1.544	0.01582	1.544	0.0268	1.544	0.07186	1.544	0.00744
1.545	0.01651	1.545	0.02807	1.545	0.07615	1.545	0.00748
1.546	0.01722	1.546	0.0294	1.546	0.08052	1.546	0.00752
1.547	0.01796	1.547	0.0308	1.547	0.08509	1.547	0.00757
1.548	0.01873	1.548	0.03225	1.548	0.09008	1.548	0.00761
1.549	0.01953	1.549	0.03376	1.549	0.09504	1.549	0.00766
1.55	0.02038	1.55	0.03535	1.55	0.10047	1.55	0.0077
1.551	0.02125	1.551	0.03698	1.551	0.10614	1.551	0.00775
1.552	0.02216	1.552	0.03874	1.552	0.11175	1.552	0.00779
1.553	0.02312	1.553	0.04053	1.553	0.11806	1.553	0.00785
1.554	0.02411	1.554	0.04242	1.554	0.12444	1.554	0.00789
1.555	0.02514	1.555	0.04438	1.555	0.13114	1.555	0.00795
1.556	0.02619	1.556	0.04641	1.556	0.13838	1.556	0.008
1.557	0.02729	1.557	0.04853	1.557	0.14538	1.557	0.00805
1.558	0.02846	1.558	0.05076	1.558	0.15339	1.558	0.0081
1.559	0.02967	1.559	0.05305	1.559	0.16127	1.559	0.00815
1.56	0.03091	1.56	0.05544	1.56	0.16998	1.56	0.00821
1.561	0.0322	1.561	0.05793	1.561	0.17842	1.561	0.00826
1.562	0.03355	1.562	0.06048	1.562	0.18798	1.562	0.00831
1.563	0.03497	1.563	0.06317	1.563	0.1974	1.563	0.00837
1.564	0.03643	1.564	0.06593	1.564	0.20766	1.564	0.00844
1.565	0.03794	1.565	0.06885	1.565	0.21779	1.565	0.00849
1.566	0.0395	1.566	0.07183	1.566	0.22889	1.566	0.00855
1.567	0.04112	1.567	0.07492	1.567	0.24028	1.567	0.00861
1.568	0.0428	1.568	0.07817	1.568	0.25223	1.568	0.00867
1.569	0.04451	1.569	0.08153	1.569	0.26432	1.569	0.00875
1.57	0.04628	1.57	0.08501	1.57	0.27726	1.57	0.00881
1.571	0.04814	1.571	0.0886	1.571	0.29062	1.571	0.00887
1.572	0.05008	1.572	0.09232	1.572	0.30482	1.572	0.00894
1.573	0.05208	1.573	0.09617	1.573	0.31916	1.573	0.00901
1.574	0.05412	1.574	0.10015	1.574	0.33392	1.574	0.00907
1.575	0.05625	1.575	0.1043	1.575	0.35037	1.575	0.00915
1.576	0.05847	1.576	0.10855	1.576	0.36555	1.576	0.00923
1.577	0.06069	1.577	0.11293	1.577	0.38341	1.577	0.00931
1.578	0.063	1.578	0.11748	1.578	0.39944	1.578	0.00938
1.579	0.06541	1.579	0.12216	1.579	0.4194	1.579	0.00946
1.58	0.0679	1.58	0.127	1.58	0.43571	1.58	0.00955
1.581	0.07044	1.581	0.13198	1.581	0.4575	1.581	0.00963
1.582	0.07307	1.582	0.13713	1.582	0.47508	1.582	0.00971
1.583	0.07578	1.583	0.14244	1.583	0.49729	1.583	0.00981
1.584	0.07859	1.584	0.14792	1.584	0.51852	1.584	0.00989
1.585	0.08145	1.585	0.15356	1.585	0.53779	1.585	0.00999
1.586	0.08435	1.586	0.15937	1.586	0.56295	1.586	0.01007
1.587	0.08739	1.587	0.16534	1.587	0.58179	1.587	0.01017
1.588	0.09047	1.588	0.17142	1.588	0.60865	1.588	0.01026
1.589	0.09364	1.589	0.17766	1.589	0.62847	1.589	0.01036
1.59	0.09691	1.59	0.18413	1.59	0.65476	1.59	0.01045
1.591	0.10026	1.591	0.19084	1.591	0.67726	1.591	0.01055
1.592	0.10371	1.592	0.19771	1.592	0.70214	1.592	0.01065
1.593	0.10729	1.593	0.20471	1.593	0.72731	1.593	0.01076
1.594	0.11096	1.594	0.21192	1.594	0.74882	1.594	0.01087
1.595	0.11463	1.595	0.21932	1.595	0.77666	1.595	0.01099
1.596	0.11844	1.596	0.22685	1.596	0.79705	1.596	0.01111
1.597	0.12233	1.597	0.23466	1.597	0.82671	1.597	0.01123
1.598	0.12632	1.598	0.24256	1.598	0.84569	1.598	0.01135
1.599	0.1304	1.599	0.25049	1.599	0.87522	1.599	0.01148
1.6	0.13453	1.6	0.25879	1.6	0.8935	1.6	0.01161
1.601	0.13879	1.601	0.26759	1.601	0.9219	1.601	0.01175
1.602	0.14314	1.602	0.27645	1.602	0.93807	1.602	0.01189
1.603	0.14758	1.603	0.28541	1.603	0.96506	1.603	0.01201
1.604	0.15211	1.604	0.29461	1.604	0.98418	1.604	0.01216
1.605	0.15669	1.605	0.30393	1.605	1.00794	1.605	0.0123
1.606	0.16141	1.606	0.31349	1.606	1.02721	1.606	0.01244
1.607	0.16621	1.607	0.32335	1.607	1.04506	1.607	0.01258
1.608	0.17106	1.608	0.33328	1.608	1.07051	1.608	0.01273
1.609	0.17609	1.609	0.34324	1.609	1.08471	1.609	0.01289
1.61	0.18117	1.61	0.35386	1.61	1.11114	1.61	0.01305
1.611	0.18633	1.611	0.36448	1.611	1.12562	1.611	0.01322
1.612	0.19159	1.612	0.3751	1.612	1.14798	1.612	0.01339
1.613	0.19694	1.613	0.38606	1.613	1.17033	1.613	0.01357
1.614	0.20242	1.614	0.39734			1.614	0.01375
1.615	0.20795	1.615	0.40863			1.615	0.01394
1.616	0.21358	1.616	0.42025			1.616	0.01413
1.617	0.21924	1.617	0.43187			1.617	0.01433
1.618	0.225	1.618	0.44382			1.618	0.01452
1.619	0.23098	1.619	0.4561			1.619	0.01472
1.62	0.23696	1.62	0.46838			1.62	0.01493
1.621	0.24308	1.621	0.48133			1.621	0.01515
1.622	0.24925	1.622	0.49394			1.622	0.01536
1.623	0.2555	1.623	0.50689			1.623	0.01559
1.624	0.2618	1.624	0.52017			1.624	0.01581
1.625	0.26819	1.625	0.53344			1.625	0.01604
1.626	0.27467	1.626	0.54672			1.626	0.01628
1.627	0.2812	1.627	0.56066			1.627	0.01652
1.628	0.28791	1.628	0.57461			1.628	0.01677
1.629	0.29475	1.629	0.58855			1.629	0.01702
1.63	0.30164	1.63	0.60282			1.63	0.01727
1.631	0.30858	1.631	0.6171			1.631	0.01754
1.632	0.31556	1.632	0.63137			1.632	0.01781
1.633	0.32267	1.633	0.64598			1.633	0.01808
1.634	0.32975	1.634	0.66124			1.634	0.01836
1.635	0.337	1.635	0.67685			1.635	0.01864
1.636	0.34439	1.636	0.69245			1.636	0.01893
1.637	0.35168	1.637	0.70739			1.637	0.01922
1.638	0.35912	1.638	0.72299			1.638	0.01951
1.639	0.36669	1.639	0.73859			1.639	0.01983
1.64	0.37425	1.64	0.75485			1.64	0.02014
1.641	0.38187	1.641	0.77079			1.641	0.02046
1.642	0.38958	1.642	0.78705			1.642	0.02079
1.643	0.39737	1.643	0.80332			1.643	0.02111
1.644	0.40521	1.644	0.81959			1.644	0.02145
1.645	0.41319	1.645	0.83618			1.645	0.02179
1.646	0.42112	1.646	0.85278			1.646	0.02215
1.647	0.42914	1.647	0.86938			1.647	0.02251
1.648	0.4373	1.648	0.88664			1.648	0.02287
1.649	0.44555	1.649	0.9039			1.649	0.02325
1.65	0.45371	1.65	0.92083			1.65	0.02363
1.651	0.46187	1.651	0.93842			1.651	0.02401
1.652	0.47048	1.652	0.95535			1.652	0.0244
1.653	0.47864	1.653	0.97261			1.653	0.0248
1.654	0.48725	1.654	0.99054			1.654	0.02521
1.655	0.49586	1.655	1.00813			1.655	0.02562
1.656	0.50402	1.656	1.02506			1.656	0.02603
1.657	0.51263	1.657	1.04365			1.657	0.02645
1.658	0.52125	1.658	1.06456			1.658	0.02687
1.659	0.53031	1.659	1.0878			1.659	0.02731
1.66	0.53892	1.66	1.10705			1.66	0.02775
1.661	0.54799	1.661	1.12631			1.661	0.02821
1.662	0.55705	1.662	1.14456			1.662	0.02867
1.663	0.56567	1.663	1.16282			1.663	0.02914
1.664	0.57473	1.664	1.18207			1.664	0.02961
1.665	0.5838	1.665	1.201			1.665	0.0301
1.666	0.59241	1.666	1.21925			1.666	0.03059
1.667	0.60147	1.667	1.23784			1.667	0.03108
1.668	0.61054	1.668	1.25577			1.668	0.03159
1.669	0.6196	1.669	1.27369			1.669	0.03211
1.67	0.62912	1.67	1.29195			1.67	0.03263
1.671	0.63819	1.671	1.3112			1.671	0.03317
1.672	0.64725	1.672	1.32946			1.672	0.03371
1.673	0.65677	1.673	1.34772			1.673	0.03425
1.674	0.66629	1.674	1.36564			1.674	0.03481
1.675	0.67581	1.675	1.38357			1.675	0.03537
1.676	0.68578	1.676	1.40282			1.676	0.03595
1.677	0.6953	1.677	1.42539			1.677	0.03653
1.678	0.70482	1.678	1.44432			1.678	0.03712
1.679	0.71388	1.679	1.46589			1.679	0.03771
1.68	0.7234	1.68	1.48714			1.68	0.03831
1.681	0.73337	1.681	1.50772			1.681	0.03891
1.682	0.74334	1.682	1.52963			1.682	0.03953
1.683	0.75286	1.683	1.54988			1.683	0.04016
1.684	0.76329	1.684	1.56946			1.684	0.0408
1.685	0.77326	1.685	1.58871			1.685	0.04146
1.686	0.78323	1.686	1.61361			1.686	0.04213
1.687	0.7932	1.687	1.63485			1.687	0.0428
1.688	0.80317	1.688	1.65743			1.688	0.04349
1.689	0.81314	1.689	1.67701			1.689	0.04418
1.69	0.82266	1.69	1.6956			1.69	0.04489
1.691	0.83354	1.691	1.71651			1.691	0.04559
1.692	0.84351	1.692	1.74041			1.692	0.04631
1.693	0.85303	1.693	1.76166			1.693	0.04705
1.694	0.86346	1.694	1.78091			1.694	0.04779
1.695	0.87433	1.695	1.80083			1.695	0.04855
1.696	0.88476	1.696	1.82075			1.696	0.04932
1.697	0.89518	1.697	1.84			1.697	0.05011
1.698	0.9047	1.698	1.85892			1.698	0.0509
1.699	0.91422	1.699	1.88083			1.699	0.05172
1.7	0.9251	1.7	1.90307			1.7	0.05255
1.701	0.93598	1.701	1.92432			1.701	0.05337
1.702	0.94731	1.702	1.94423			1.702	0.05419
1.703	0.95864	1.703	1.96249			1.703	0.05505
1.704	0.96952					1.704	0.05591
1.705	0.9804					1.705	0.05678
1.706	0.99127					1.706	0.05765
1.707	1.0017					1.707	0.05855
1.708	1.01258					1.708	0.05947
1.709	1.02391					1.709	0.06039
1.71	1.03479					1.71	0.06133
1.711	1.04612					1.711	0.06228
1.712	1.057					1.712	0.06325
1.713	1.06788					1.713	0.06421
1.714	1.0783					1.714	0.06515
1.715	1.08918					1.715	0.06613
1.716	1.10142					1.716	0.06713
1.717	1.11456					1.717	0.0682
1.718	1.12725					1.718	0.06927
1.719	1.13949					1.719	0.07027
1.72	1.15173					1.72	0.07133
1.721	1.16306					1.721	0.07247
1.722	1.17348					1.722	0.07353
1.723	1.18346					1.723	0.07467
1.724	1.19479					1.724	0.0758
1.725	1.2102					1.725	0.07693
1.726	1.22198					1.726	0.07807
1.727	1.23467					1.727	0.07927
1.728	1.24827					1.728	0.08047
1.729	1.26187					1.729	0.08167
1.73	1.27728					1.73	0.08287
1.731	1.29133					1.731	0.08407
1.732	1.30538					1.732	0.08527
1.733	1.31853					1.733	0.08653
1.734	1.33076					1.734	0.0878
1.735	1.34074					1.735	0.08907
1.736	1.35433					1.736	0.0904
1.737	1.36975					1.737	0.09167
1.738	1.38334					1.738	0.093
1.739	1.39694					1.739	0.09433
1.74	1.41008					1.74	0.09567
1.741	1.42323					1.741	0.097
1.742	1.43728					1.742	0.0984
1.743	1.44952					1.743	0.0998
1.744	1.46312					1.744	0.1012
1.745	1.47807					1.745	0.1026
1.746	1.49258					1.746	0.10407
1.747	1.50663					1.747	0.10553
1.748	1.51887					1.748	0.107
1.749	1.53156					1.749	0.10847
1.75	1.54561					1.75	0.10993
1.751	1.56147					1.751	0.11147
1.752	1.57779					1.752	0.11293
1.753	1.59275					1.753	0.11447
1.754	1.6068					1.754	0.116
1.755	1.6204					1.755	0.11753
1.756	1.63309					1.756	0.11907
1.757	1.64578					1.757	0.12067
1.758	1.6621					1.758	0.12227
1.759	1.67615					1.759	0.1238
1.76	1.6911					1.76	0.12547
1.761	1.70788					1.761	0.12707
1.762	1.72374					1.762	0.12873
1.763	1.74187					1.763	0.13033
1.764	1.75819					1.764	0.132
1.765	1.77586					1.765	0.13367
1.766	1.79263					1.766	0.13533
1.767	1.81303					1.767	0.137
1.768	1.83025					1.768	0.13873
1.769	1.84295					1.769	0.1404
1.77	1.85881					1.77	0.14213
1.771	1.87558					1.771	0.1438
1.772	1.89054					1.772	0.14553
1.773	1.90686					1.773	0.14733
1.774	1.92544					1.774	0.14913
1.775	1.94312					1.775	0.15087
1.776	1.95943					1.776	0.15267
1.777	1.97666					1.777	0.15447
1.778	1.99207					1.778	0.15633
1.779	2.00703					1.779	0.1582
1.78	2.02425					1.78	0.16
1.781	2.04329					1.781	0.1618
1.782	2.05915					1.782	0.16367
1.783	2.07592					1.783	0.16553
1.784	2.09496					1.784	0.1674
1.785	2.10992					1.785	0.16927
1.786	2.12759					1.786	0.17113
1.787	2.14482					1.787	0.173
1.788	2.16295					1.788	0.17493
1.789	2.18289					1.789	0.1768
1.79	2.20283					1.79	0.17873
1.791	2.22187					1.791	0.18067
1.792	2.24091					1.792	0.1826
1.793	2.25949					1.793	0.18453
1.794	2.27989					1.794	0.18647
1.795	2.2953					1.795	0.18847
1.796	2.31252					1.796	0.1904
1.797	2.33564					1.797	0.1924
1.798	2.36147					1.798	0.19433
1.799	2.38187					1.799	0.19627
1.8	2.39637					1.8	0.19827

## Sheet: Figure 3e
1000/T	CC-PANa	bare CC
3.3557	-2.98499	-8.23352
3.24675	-1.99937	-7.24435
3.14465	-1.5559	-6.11839
3.04878	-1.25176	-4.89552

## Sheet: Figure 3f
electron (mmol)	oxygen gas (mmol)
0.33026	0.08175
0.66152	0.1635
0.99178	0.24524
1.32004	0.32699
1.6613	0.40874

## Sheet: Figure 3h
	1 st		after 15000th
1.1	-0.00562	1.1	-0.02388
1.101	0.01663	1.101	0.00421
1.102	0.02429	1.102	0.01399
1.103	0.02944	1.103	0.02032
1.104	0.03312	1.104	0.02499
1.105	0.036	1.105	0.02918
1.106	0.03877	1.106	0.03254
1.107	0.04132	1.107	0.03551
1.108	0.04346	1.108	0.03812
1.109	0.04465	1.109	0.04039
1.11	0.04588	1.11	0.04215
1.111	0.04747	1.111	0.04386
1.112	0.04868	1.112	0.04517
1.113	0.04977	1.113	0.04658
1.114	0.0503	1.114	0.04759
1.115	0.05087	1.115	0.04794
1.116	0.05195	1.116	0.04974
1.117	0.05284	1.117	0.05059
1.118	0.05335	1.118	0.05133
1.119	0.05375	1.119	0.05216
1.12	0.05389	1.12	0.05284
1.121	0.05469	1.121	0.05344
1.122	0.05535	1.122	0.05403
1.123	0.05572	1.123	0.05387
1.124	0.05586	1.124	0.05427
1.125	0.05584	1.125	0.05495
1.126	0.05637	1.126	0.05577
1.127	0.0571	1.127	0.05633
1.128	0.05724	1.128	0.05644
1.129	0.05722	1.129	0.05694
1.13	0.05753	1.13	0.05726
1.131	0.05769	1.131	0.05752
1.132	0.0583	1.132	0.05797
1.133	0.05837	1.133	0.05809
1.134	0.05825	1.134	0.05839
1.135	0.05848	1.135	0.05867
1.136	0.05896	1.136	0.05879
1.137	0.05926	1.137	0.0591
1.138	0.05919	1.138	0.05931
1.139	0.05905	1.139	0.05933
1.14	0.05944	1.14	0.05971
1.141	0.05973	1.141	0.05971
1.142	0.06005	1.142	0.06001
1.143	0.05989	1.143	0.06027
1.144	0.05977	1.144	0.0602
1.145	0.06032	1.145	0.06057
1.146	0.06066	1.146	0.06066
1.147	0.06069	1.147	0.06088
1.148	0.06046	1.148	0.06101
1.149	0.06057	1.149	0.06092
1.15	0.06097	1.15	0.06116
1.151	0.06135	1.151	0.06135
1.152	0.06123	1.152	0.06123
1.153	0.06092	1.153	0.0613
1.154	0.0613	1.154	0.06148
1.155	0.06167	1.155	0.0617
1.156	0.06198	1.156	0.06172
1.157	0.06162	1.157	0.06176
1.158	0.0616	1.158	0.06196
1.159	0.06193	1.159	0.06203
1.16	0.06231	1.16	0.0621
1.161	0.06245	1.161	0.06238
1.162	0.06216	1.162	0.06219
1.163	0.0621	1.163	0.06228
1.164	0.06244	1.164	0.06249
1.165	0.0627	1.165	0.06245
1.166	0.06289	1.166	0.06252
1.167	0.0627	1.167	0.06264
1.168	0.06261	1.168	0.06264
1.169	0.06289	1.169	0.0627
1.17	0.0632	1.17	0.06289
1.171	0.06332	1.171	0.06266
1.172	0.0631	1.172	0.06296
1.173	0.06308	1.173	0.06294
1.174	0.06341	1.174	0.06285
1.175	0.06373	1.175	0.06296
1.176	0.06353	1.176	0.06284
1.177	0.06345	1.177	0.06322
1.178	0.0635	1.178	0.06312
1.179	0.06374	1.179	0.06308
1.18	0.06404	1.18	0.06325
1.181	0.06385	1.181	0.06325
1.182	0.06366	1.182	0.06327
1.183	0.0639	1.183	0.06341
1.184	0.06414	1.184	0.06331
1.185	0.0643	1.185	0.06343
1.186	0.06414	1.186	0.06341
1.187	0.06392	1.187	0.06331
1.188	0.0642	1.188	0.06336
1.189	0.06449	1.189	0.06329
1.19	0.06453	1.19	0.06329
1.191	0.06435	1.191	0.06343
1.192	0.06418	1.192	0.06334
1.193	0.06456	1.193	0.06348
1.194	0.06474	1.194	0.06355
1.195	0.06474	1.195	0.06336
1.196	0.06449	1.196	0.06346
1.197	0.06441	1.197	0.06346
1.198	0.06474	1.198	0.06352
1.199	0.06507	1.199	0.06373
1.2	0.06493	1.2	0.06352
1.201	0.06484	1.201	0.06366
1.202	0.06474	1.202	0.06362
1.203	0.06481	1.203	0.06353
1.204	0.06519	1.204	0.06364
1.205	0.06537	1.205	0.06371
1.206	0.06526	1.206	0.06367
1.207	0.06523	1.207	0.06392
1.208	0.06503	1.208	0.06352
1.209	0.06538	1.209	0.06364
1.21	0.06556	1.21	0.06367
1.211	0.06557	1.211	0.0636
1.212	0.06543	1.212	0.06366
1.213	0.06526	1.213	0.06367
1.214	0.06557	1.214	0.06348
1.215	0.06589	1.215	0.06362
1.216	0.06585	1.216	0.06364
1.217	0.06564	1.217	0.06357
1.218	0.06564	1.218	0.06357
1.219	0.06584	1.219	0.06353
1.22	0.06622	1.22	0.0636
1.221	0.06618	1.221	0.0636
1.222	0.06598	1.222	0.06367
1.223	0.06592	1.223	0.06371
1.224	0.06618	1.224	0.06362
1.225	0.06652	1.225	0.06362
1.226	0.06653	1.226	0.0636
1.227	0.06622	1.227	0.06355
1.228	0.06629	1.228	0.06366
1.229	0.06648	1.229	0.06357
1.23	0.06674	1.23	0.06357
1.231	0.06683	1.231	0.06357
1.232	0.06648	1.232	0.06348
1.233	0.06667	1.233	0.06367
1.234	0.06695	1.234	0.06353
1.235	0.06713	1.235	0.06355
1.236	0.06725	1.236	0.06353
1.237	0.06704	1.237	0.0635
1.238	0.06706	1.238	0.06357
1.239	0.06739	1.239	0.0636
1.24	0.06744	1.24	0.06345
1.241	0.06779	1.241	0.06355
1.242	0.06763	1.242	0.06357
1.243	0.06732	1.243	0.0636
1.244	0.06774	1.244	0.06366
1.245	0.06809	1.245	0.06353
1.246	0.06802	1.246	0.06353
1.247	0.06821	1.247	0.06362
1.248	0.06795	1.248	0.06359
1.249	0.06819	1.249	0.06373
1.25	0.06838	1.25	0.06366
1.251	0.06845	1.251	0.06353
1.252	0.06873	1.252	0.06355
1.253	0.06868	1.253	0.06352
1.254	0.06866	1.254	0.06352
1.255	0.06871	1.255	0.0636
1.256	0.06875	1.256	0.06348
1.257	0.06925	1.257	0.06367
1.258	0.06936	1.258	0.06362
1.259	0.06945	1.259	0.06355
1.26	0.06924	1.26	0.06364
1.261	0.06925	1.261	0.06355
1.262	0.06967	1.262	0.06366
1.263	0.06999	1.263	0.06373
1.264	0.06993	1.264	0.06359
1.265	0.06981	1.265	0.06366
1.266	0.06995	1.266	0.06364
1.267	0.0702	1.267	0.06366
1.268	0.07051	1.268	0.06373
1.269	0.07072	1.269	0.06373
1.27	0.07041	1.27	0.06364
1.271	0.07053	1.271	0.0638
1.272	0.0707	1.272	0.06366
1.273	0.07112	1.273	0.06383
1.274	0.07135	1.274	0.06374
1.275	0.07119	1.275	0.0638
1.276	0.07121	1.276	0.06388
1.277	0.07135	1.277	0.06374
1.278	0.07175	1.278	0.06374
1.279	0.07197	1.279	0.06381
1.28	0.07187	1.28	0.06366
1.281	0.07177	1.281	0.06387
1.282	0.07206	1.282	0.06378
1.283	0.07245	1.283	0.0639
1.284	0.07272	1.284	0.06399
1.285	0.07267	1.285	0.06385
1.286	0.0726	1.286	0.06397
1.287	0.07276	1.287	0.06399
1.288	0.07321	1.288	0.06406
1.289	0.07358	1.289	0.06395
1.29	0.07353	1.29	0.06406
1.291	0.07339	1.291	0.06413
1.292	0.07365	1.292	0.06406
1.293	0.07396	1.293	0.06411
1.294	0.07424	1.294	0.06409
1.295	0.07452	1.295	0.06425
1.296	0.07429	1.296	0.06421
1.297	0.07435	1.297	0.0643
1.298	0.07477	1.298	0.06435
1.299	0.07513	1.299	0.06441
1.3	0.07534	1.3	0.06446
1.301	0.07525	1.301	0.06456
1.302	0.07538	1.302	0.06456
1.303	0.07588	1.303	0.06465
1.304	0.07609	1.304	0.06462
1.305	0.07628	1.305	0.06477
1.306	0.07614	1.306	0.06481
1.307	0.07646	1.307	0.06502
1.308	0.07712	1.308	0.06498
1.309	0.07731	1.309	0.06496
1.31	0.07733	1.31	0.06507
1.311	0.07724	1.311	0.06521
1.312	0.07768	1.312	0.06517
1.313	0.07824	1.313	0.0653
1.314	0.07845	1.314	0.0655
1.315	0.07822	1.315	0.06537
1.316	0.07857	1.316	0.06564
1.317	0.07902	1.317	0.06564
1.318	0.07939	1.318	0.06563
1.319	0.07947	1.319	0.0658
1.32	0.07935	1.32	0.06585
1.321	0.07974	1.321	0.06603
1.322	0.08035	1.322	0.06615
1.323	0.08059	1.323	0.06613
1.324	0.08064	1.324	0.06636
1.325	0.08063	1.325	0.06638
1.326	0.08101	1.326	0.06671
1.327	0.08167	1.327	0.06673
1.328	0.08197	1.328	0.06674
1.329	0.08192	1.329	0.06692
1.33	0.08204	1.33	0.06704
1.331	0.08242	1.331	0.06718
1.332	0.08296	1.332	0.06734
1.333	0.08322	1.333	0.0672
1.334	0.08357	1.334	0.06749
1.335	0.08368	1.335	0.06775
1.336	0.08382	1.336	0.06774
1.337	0.08434	1.337	0.06796
1.338	0.08474	1.338	0.06807
1.339	0.08511	1.339	0.06823
1.34	0.08516	1.34	0.06843
1.341	0.08523	1.341	0.06842
1.342	0.08556	1.342	0.06866
1.343	0.0861	1.343	0.06875
1.344	0.08638	1.344	0.06878
1.345	0.08678	1.345	0.06913
1.346	0.08694	1.346	0.06917
1.347	0.08683	1.347	0.06929
1.348	0.08753	1.348	0.06952
1.349	0.0879	1.349	0.06959
1.35	0.0883	1.35	0.06971
1.351	0.08828	1.351	0.06993
1.352	0.0884	1.352	0.07006
1.353	0.08889	1.353	0.07018
1.354	0.08948	1.354	0.07035
1.355	0.08959	1.355	0.07042
1.356	0.08961	1.356	0.07061
1.357	0.08983	1.357	0.07061
1.358	0.09053	1.358	0.07081
1.359	0.091	1.359	0.07103
1.36	0.0909	1.36	0.07112
1.361	0.091	1.361	0.07121
1.362	0.09146	1.362	0.07136
1.363	0.09198	1.363	0.07138
1.364	0.09231	1.364	0.07168
1.365	0.09215	1.365	0.07173
1.366	0.09234	1.366	0.07177
1.367	0.09311	1.367	0.07204
1.368	0.09343	1.368	0.07184
1.369	0.09341	1.369	0.07215
1.37	0.09337	1.37	0.07222
1.371	0.094	1.371	0.07231
1.372	0.0947	1.372	0.07257
1.373	0.09484	1.373	0.07259
1.374	0.09458	1.374	0.07271
1.375	0.09529	1.375	0.07288
1.376	0.09582	1.376	0.07292
1.377	0.09627	1.377	0.07311
1.378	0.09616	1.378	0.07325
1.379	0.09637	1.379	0.07323
1.38	0.09725	1.38	0.07351
1.381	0.09759	1.381	0.07335
1.382	0.09756	1.382	0.07365
1.383	0.09787	1.383	0.07391
1.384	0.09829	1.384	0.07368
1.385	0.09915	1.385	0.07403
1.386	0.09918	1.386	0.07415
1.387	0.09911	1.387	0.07428
1.388	0.09977	1.388	0.07449
1.389	0.10052	1.389	0.07461
1.39	0.10091	1.39	0.0748
1.391	0.10105	1.391	0.07494
1.392	0.10131	1.392	0.07494
1.393	0.10204	1.393	0.07517
1.394	0.1027	1.394	0.07527
1.395	0.10277	1.395	0.07545
1.396	0.1029	1.396	0.07571
1.397	0.10365	1.397	0.07567
1.398	0.10445	1.398	0.07597
1.399	0.10457	1.399	0.07621
1.4	0.10466	1.4	0.07628
1.401	0.10553	1.401	0.07653
1.402	0.10617	1.402	0.07668
1.403	0.10665	1.403	0.07693
1.404	0.10677	1.404	0.07698
1.405	0.10706	1.405	0.07721
1.406	0.10802	1.406	0.07738
1.407	0.10862	1.407	0.07763
1.408	0.10869	1.408	0.07773
1.409	0.10937	1.409	0.07825
1.41	0.11059	1.41	0.07874
1.411	0.1109	1.411	0.07855
1.412	0.11132	1.412	0.07879
1.413	0.11135	1.413	0.0789
1.414	0.11224	1.414	0.07916
1.415	0.1132	1.415	0.07949
1.416	0.11376	1.416	0.0796
1.417	0.11394	1.417	0.07989
1.418	0.11467	1.418	0.08012
1.419	0.11533	1.419	0.08026
1.42	0.11632	1.42	0.08064
1.421	0.11666	1.421	0.0809
1.422	0.11699	1.422	0.0812
1.423	0.11812	1.423	0.08153
1.424	0.11908	1.424	0.08186
1.425	0.1199	1.425	0.08209
1.426	0.12014	1.426	0.08242
1.427	0.12095	1.427	0.08281
1.428	0.12215	1.428	0.08319
1.429	0.12314	1.429	0.08354
1.43	0.124	1.43	0.0839
1.431	0.12438	1.431	0.08437
1.432	0.12562	1.432	0.0846
1.433	0.12724	1.433	0.08518
1.434	0.12806	1.434	0.08561
1.435	0.12865	1.435	0.08591
1.436	0.12975	1.436	0.08645
1.437	0.13125	1.437	0.0869
1.438	0.13263	1.438	0.08741
1.439	0.13382	1.439	0.08805
1.44	0.13453	1.44	0.0887
1.441	0.13626	1.441	0.08901
1.442	0.13806	1.442	0.08983
1.443	0.13942	1.443	0.09032
1.444	0.14057	1.444	0.09105
1.445	0.14187	1.445	0.0917
1.446	0.14386	1.446	0.09234
1.447	0.1459	1.447	0.09318
1.448	0.14765	1.448	0.09381
1.449	0.14854	1.449	0.0947
1.45	0.15059	1.45	0.09548
1.451	0.15267	1.451	0.09625
1.452	0.15468	1.452	0.09721
1.453	0.15621	1.453	0.0981
1.454	0.15842	1.454	0.09906
1.455	0.16109	1.455	0.10016
1.456	0.1634	1.456	0.10098
1.457	0.16551	1.457	0.10206
1.458	0.16795	1.458	0.10309
1.459	0.17076	1.459	0.10419
1.46	0.17374	1.46	0.10548
1.461	0.17614	1.461	0.10661
1.462	0.17859	1.462	0.10799
1.463	0.1819	1.463	0.10937
1.464	0.18504	1.464	0.1106
1.465	0.188	1.465	0.11217
1.466	0.19114	1.466	0.11378
1.467	0.19428	1.467	0.11545
1.468	0.19847	1.468	0.11714
1.469	0.20248	1.469	0.11884
1.47	0.20684	1.47	0.12074
1.471	0.21102	1.471	0.12281
1.472	0.21538	1.472	0.12466
1.473	0.22079	1.473	0.127
1.474	0.22602	1.474	0.1292
1.475	0.23108	1.475	0.13167
1.476	0.23666	1.476	0.13439
1.477	0.24311	1.477	0.1369
1.478	0.25026	1.478	0.13994
1.479	0.25741	1.479	0.14304
1.48	0.26474	1.48	0.14611
1.481	0.27276	1.481	0.14962
1.482	0.28148	1.482	0.15344
1.483	0.2909	1.483	0.15738
1.484	0.30067	1.484	0.16183
1.485	0.31183	1.485	0.16624
1.486	0.32334	1.486	0.17123
1.487	0.33537	1.487	0.17649
1.488	0.3481	1.488	0.18207
1.489	0.3624	1.489	0.18783
1.49	0.37845	1.49	0.19411
1.491	0.39554	1.491	0.20091
1.492	0.4135	1.492	0.20841
1.493	0.43251	1.493	0.21643
1.494	0.45327	1.494	0.2248
1.495	0.47611	1.495	0.2337
1.496	0.5	1.496	0.24556
1.497	0.52529	1.497	0.25689
1.498	0.55285	1.498	0.26526
1.499	0.58284	1.499	0.27625
1.5	0.61563	1.5	0.28881
1.501	0.65034	1.501	0.30241
1.502	0.68644	1.502	0.31688
1.503	0.72585	1.503	0.33171
1.504	0.76893	1.504	0.3481
1.505	0.81515	1.505	0.36589
1.506	0.8638	1.506	0.38525
1.507	0.91595	1.507	0.40565
1.508	0.97298	1.508	0.42763
1.509	1.03349	1.509	0.45135
1.51	1.09855	1.51	0.47646
1.511	1.16726	1.511	0.50314
1.512	1.24312	1.512	0.53192
1.513	1.32439	1.513	0.56261
1.514	1.41002	1.514	0.59575
1.515	1.50001	1.515	0.63115
1.516	1.59803	1.516	0.669
1.517	1.70249	1.517	0.70876
1.518	1.81376	1.518	0.75184
1.519	1.93235	1.519	0.79788
1.52	2.05966	1.52	0.84671
1.521	2.1957	1.521	0.89921
1.522	2.34219	1.522	0.95484
1.523	2.49218	1.523	1.01379
1.524	2.65611	1.524	1.07692
1.525	2.83051	1.525	1.14441
1.526	3.01538	1.526	1.21661
1.527	3.20896	1.527	1.2937
1.528	3.41475	1.528	1.37584
1.529	3.63624	1.529	1.46269
1.53	3.86994	1.53	1.5553
1.531	4.12107	1.531	1.65384
1.532	4.37918	1.532	1.75621
1.533	4.65648	1.533	1.86782
1.534	4.94947	1.534	1.98642
1.535	5.26339	1.535	2.11024
1.536	5.58778	1.536	2.24278
1.537	5.92786	1.537	2.38405
1.538	6.2941	1.538	2.53054
1.539	6.67429	1.539	2.6875
1.54	7.08587	1.54	2.85493
1.541	7.50269	1.541	3.02933
1.542	7.94566	1.542	3.21594
1.543	8.42352	1.543	3.41126
1.544	8.91358	1.544	3.61706
1.545	9.4455	1.545	3.83506
1.546	9.98789	1.546	4.06526
1.547	10.5547	1.547	4.30942
1.548	11.1738	1.548	4.56579
1.549	11.7894	1.549	4.83437
1.55	12.4626	1.55	5.11864
1.551	13.1655	1.551	5.41686
1.552	13.8613	1.552	5.73253
1.553	14.6444	1.553	6.06389
1.554	15.4361	1.554	6.4092
1.555	16.2663	1.555	6.77544
1.556	17.1644	1.556	7.15738
1.557	18.033	1.557	7.56024
1.558	19.027	1.558	7.98403
1.559	20.0037	1.559	8.42875
1.56	21.085	1.56	8.8944
1.561	22.1314	1.561	9.38098
1.562	23.3173	1.562	9.89022
1.563	24.4858	1.563	10.4274
1.564	25.7589	1.564	10.9855
1.565	27.0146	1.565	11.5714
1.566	28.3923	1.566	12.1853
1.567	29.805	1.567	12.8323
1.568	31.2874	1.568	13.5108
1.569	32.7872	1.569	14.2136
1.57	34.3917	1.57	14.9531
1.571	36.0485	1.571	15.7291
1.572	37.8099	1.572	16.5418
1.573	39.5888	1.573	17.3877
1.574	41.42	1.574	18.2771
1.575	43.4605	1.575	19.2014
1.576	45.344	1.576	20.1606
1.577	47.5589	1.577	21.1722
1.578	49.547	1.578	22.2186
1.579	52.0235	1.579	23.3173
1.58	54.0466	1.58	24.4509
1.581	56.7498	1.581	25.6542
1.582	58.9298	1.582	26.9099
1.583	61.6853	1.583	28.2179
1.584	64.3187	1.584	29.5608
1.585	66.708	1.585	30.9909
1.586	69.8298	1.586	32.4733
1.587	72.1667	1.587	34.0254
1.588	75.4978	1.588	35.6474
1.589	77.9568	1.589	37.3216
1.59	81.2181	1.59	39.0656
1.591	84.0085	1.591	40.8794
1.592	87.0954	1.592	42.7629
1.593	90.2171	1.593	44.7162
1.594	92.8854	1.594	46.7392
1.595	96.3386	1.595	48.8494
1.596	98.8674	1.596	51.012
1.597	102.547	1.597	53.2618
1.598	104.902	1.598	55.5987
1.599	108.564	1.599	58.0054
1.6	110.831	1.6	60.4819
1.601	114.354	1.601	63.0107
1.602	116.36	1.602	65.6267
1.603	119.708	1.603	68.3125
1.604	122.08	1.604	71.1029
1.605	125.027	1.605	73.9107
1.606	127.417	1.606	76.7011
1.607	129.632	1.607	79.5613
1.608	132.788	1.608	82.561
1.609	134.55	1.609	85.613
1.61	137.828	1.61	88.6301
1.611	139.625	1.611	91.6821
1.612	142.398	1.612	94.6992
1.613	145.171	1.613	97.7861
		1.614	100.803

[truncated: 10 more sheets: Figure 3h inest, Figure 3i, Figure 4a, Figure 4b, Figure 4d, Figure 4e, Figure 5a, Figure 5b, Figure 5c, Figure 5d]
